# Supplementary material for: Brain metastatic outgrowth and osimertinib resistance are potentiated by RhoA in EGFR-mutant lung cancer
Source: Nat Commun. 2022 Dec 12;13:7690. doi: 10.1038/s41467-022-34889-z (PMC9744876; doi:10.1038/s41467-022-34889-z)
Supplement: Supplementary file 2 — Supplementary Data 1 [file 41467_2022_34889_MOESM2_ESM.xlsx]

## Sheet: Sheet 1
Supplementary Data 1: Genes that distinguish PC9 sub-populations as determined by scRNA-seq	Table 1: Genes that distinguish PC9 sub-populations as determined by scRNA-seq	Table 1: Genes that distinguish PC9 sub-populations as determined by scRNA-seq	Table 1: Genes that distinguish PC9 sub-populations as determined by scRNA-seq	Table 1: Genes that distinguish PC9 sub-populations as determined by scRNA-seq	Table 1: Genes that distinguish PC9 sub-populations as determined by scRNA-seq	Table 1: Genes that distinguish PC9 sub-populations as determined by scRNA-seq
Table 1: Genes that distinguish PC9 sub-populations as determined by scRNA-seq	Table 1: Genes that distinguish PC9 sub-populations as determined by scRNA-seq	Table 1: Genes that distinguish PC9 sub-populations as determined by scRNA-seq	Table 1: Genes that distinguish PC9 sub-populations as determined by scRNA-seq	Table 1: Genes that distinguish PC9 sub-populations as determined by scRNA-seq	Table 1: Genes that distinguish PC9 sub-populations as determined by scRNA-seq	Table 1: Genes that distinguish PC9 sub-populations as determined by scRNA-seq
gene	p_val	avg_logFC	pct.1	pct.2	p_val_adj	sub-population
MSN	0	0.549102	1	0.955	0	0
AKR1B1	0	0.429026	1	0.993	0	0
PLK2	0	0.419297	0.956	0.834	0	0
MAP1B	0	0.406447	0.967	0.848	0	0
TARS	0	0.384484	0.999	0.975	0	0
HSP90AA1	0	0.366254	1	1	0	0
EZR	0	0.339529	0.996	0.957	0	0
HSPB1	0	0.327597	0.999	0.941	0	0
ANXA2	0	0.280492	1	0.999	0	0
PPIA	0	0.273209	1	1	0	0
YWHAZ	0	0.25862	1	1	0	0
NEAT1	6.74825e-304	0.414293	0.999	0.981	1.34783e-299	0
CD44	3.22003e-273	0.287219	0.999	0.981	6.43136e-269	0
EGFR	1.00719e-262	0.303734	0.997	0.958	2.01166e-258	0
PSMD2	7.45312e-236	0.254883	1	0.987	1.48861e-231	0
AHNAK	9.78994e-236	0.321856	0.954	0.889	1.95535e-231	0
PHLDB2	3.61609e-228	0.324528	0.912	0.797	7.22243e-224	0
MYH9	3.54517e-211	0.30837	0.977	0.923	7.08076e-207	0
PDIA4	1.26305e-193	0.327174	0.86	0.769	2.52269e-189	0
USP14	2.88507e-189	0.269366	0.932	0.857	5.76235e-185	0
ZFR	1.90885e-175	0.292077	0.891	0.829	3.81255e-171	0
AKAP12	4.92509e-174	0.355346	0.757	0.629	9.83688e-170	0
FAM107B	1.83571e-173	0.267539	0.903	0.832	3.66647e-169	0
ENC1	2.60041e-168	0.336879	0.68	0.508	5.1938e-164	0
STK17A	6.93597e-165	0.323019	0.727	0.574	1.38532e-160	0
TGM2	4.49455e-164	0.26314	0.935	0.829	8.97697e-160	0
MACF1	7.71874e-161	0.323577	0.774	0.677	1.54166e-156	0
BST2	4.57157e-158	0.274075	0.769	0.553	9.1308e-154	0
BID	1.02481e-151	0.252381	0.872	0.784	2.04686e-147	0
ITGA2	3.12866e-149	0.255358	0.903	0.808	6.24887e-145	0
CNN3	1.78011e-147	0.264902	0.851	0.781	3.55542e-143	0
MYH15	2.03989e-102	0.269267	0.591	0.437	4.07428e-98	0
MGP	0	0.730185	0.982	0.603	0	1
S100A4	0	0.631346	0.814	0.493	0	1
LGALS1	0	0.615134	1	0.998	0	1
GSTM3	0	0.46104	0.987	0.894	0	1
LCN2	0	0.453372	0.99	0.848	0	1
BST2	0	0.440375	0.87	0.543	0	1
CCDC57	0	0.419102	0.925	0.703	0	1
SSBP1	0	0.388451	1	0.981	0	1
HSPB1	0	0.382285	0.998	0.943	0	1
UBE2L3	0	0.379953	0.986	0.892	0	1
FAM96B	0	0.367093	0.999	0.979	0	1
TMSB10	0	0.364706	1	1	0	1
KRT19	0	0.361926	1	0.999	0	1
BTF3	0	0.356564	1	1	0	1
RPL26	0	0.331353	1	1	0	1
UQCR10	0	0.314098	0.997	0.979	0	1
SUB1	0	0.311177	1	0.999	0	1
RPL5	0	0.301121	1	1	0	1
C1QBP	0	0.297853	1	0.999	0	1
KRT18	0	0.289666	1	1	0	1
RPL37	0	0.288561	1	1	0	1
TUBA1B	0	0.286971	1	0.999	0	1
S100A6	0	0.264027	1	1	0	1
GAPDH	0	0.251907	1	1	0	1
NDUFB2	4.28754e-292	0.325393	0.994	0.951	8.5635e-288	1
CD63	7.07337e-291	0.25189	1	0.998	1.41276e-286	1
RAMP1	1.19405e-288	0.395859	0.867	0.575	2.38487e-284	1
PSMB7	1.84118e-287	0.306261	0.997	0.973	3.6774e-283	1
PSMB6	4.77473e-278	0.261043	1	0.989	9.53656e-274	1
B2M	4.51746e-274	0.304054	0.998	0.985	9.02273e-270	1
TXNDC17	3.72274e-267	0.264509	0.999	0.996	7.43542e-263	1
SELENOM	1.32795e-265	0.377859	0.874	0.625	2.65231e-261	1
MRPL40	8.64648e-264	0.353579	0.933	0.775	1.72696e-259	1
PSMB1	4.95191e-259	0.268724	0.999	0.982	9.89045e-255	1
PSMA5	4.45984e-258	0.375656	0.985	0.944	8.90765e-254	1
RANBP1	6.17559e-243	0.274147	0.999	0.993	1.23345e-238	1
CHCHD10	2.58657e-242	0.311337	0.979	0.91	5.16616e-238	1
MIF	5.91239e-242	0.301688	0.991	0.926	1.18088e-237	1
LAMTOR5	9.15669e-240	0.357872	0.985	0.954	1.82887e-235	1
RHOC	4.90022e-236	0.394222	0.914	0.802	9.78722e-232	1
UFD1	1.15192e-221	0.31672	0.944	0.821	2.30072e-217	1
TRAPPC1	7.2385e-212	0.275957	0.988	0.94	1.44575e-207	1
NSA2	6.71425e-208	0.256459	0.998	0.97	1.34104e-203	1
EIF4A1	3.73552e-201	0.2876	0.978	0.934	7.46095e-197	1
DDT	5.08835e-200	0.289661	0.958	0.845	1.0163e-195	1
GNG11	4.00105e-189	0.329235	0.843	0.654	7.9913e-185	1
ARHGDIB	1.6584e-185	0.314493	0.872	0.698	3.31233e-181	1
MCTS1	2.2387e-183	0.27052	0.972	0.924	4.47135e-179	1
GSTO1	3.31446e-163	0.267854	0.962	0.908	6.61997e-159	1
PDLIM4	2.18043e-158	0.255734	0.55	0.311	4.35496e-154	1
TFPI2	5.26702e-157	0.295613	0.972	0.875	1.05198e-152	1
GSTZ1	2.58686e-154	0.28794	0.835	0.663	5.16673e-150	1
TMEM208	4.87493e-152	0.25684	0.936	0.837	9.73669e-148	1
GNG5	1.97772e-149	0.258296	0.99	0.976	3.9501e-145	1
MRPS33	2.28686e-146	0.255439	0.889	0.749	4.56754e-142	1
COMT	3.67483e-130	0.250505	0.865	0.726	7.33974e-126	1
CD58	2.39838e-118	0.297728	0.673	0.516	4.79028e-114	1
PHGDH	1.61272e-106	0.297396	0.862	0.769	3.22109e-102	1
CYSRT1	1.76609e-103	0.253385	0.675	0.511	3.5274e-99	1
S100A9	1.53574e-39	0.284089	0.971	0.941	3.06733e-35	1
AKR1B10	0	0.970285	0.999	0.838	0	2
ALDH3A1	0	0.853062	0.797	0.251	0	2
AKR1C1	0	0.732487	0.98	0.782	0	2
CYP1B1	0	0.72874	0.687	0.222	0	2
AKR1C3	0	0.569725	0.991	0.891	0	2
UGDH	0	0.569294	0.953	0.662	0	2
GPX2	0	0.530113	0.894	0.598	0	2
PTGR1	0	0.501558	1	0.983	0	2
NCL	0	0.481097	1	0.992	0	2
S100P	0	0.479506	0.907	0.637	0	2
HSPA4	0	0.475328	0.968	0.776	0	2
HSP90AB1	0	0.45473	1	0.999	0	2
EPHX1	0	0.453205	0.802	0.513	0	2
TKT	0	0.452622	0.999	0.977	0	2
PTTG1	0	0.443436	0.955	0.854	0	2
HSPD1	0	0.439051	1	0.997	0	2
LMNA	0	0.432643	0.996	0.958	0	2
HNRNPU	0	0.423034	0.999	0.964	0	2
NPM1	0	0.422095	1	1	0	2
CANX	0	0.405997	0.992	0.921	0	2
PRRC2C	0	0.405091	0.965	0.848	0	2
HSPA9	0	0.398365	0.971	0.833	0	2
ALCAM	0	0.388549	0.582	0.233	0	2
NUCKS1	0	0.38775	0.998	0.982	0	2
CCT3	0	0.376791	0.999	0.98	0	2
NQO1	0	0.373473	1	0.987	0	2
XRCC5	0	0.370935	0.999	0.97	0	2
PRDX1	0	0.338772	1	0.998	0	2
SQSTM1	0	0.336106	1	0.993	0	2
LDHB	0	0.327691	1	0.998	0	2
RPS27	0	0.32484	1	1	0	2
HNRNPA3	0	0.321821	1	0.991	0	2
EEF1A1	0	0.310407	1	1	0	2
PTMA	0	0.277732	1	1	0	2
RPS18	0	0.27476	1	1	0	2
RPL37A	0	0.274246	1	1	0	2
DSTN	0	0.271096	1	1	0	2
RACK1	0	0.266217	1	1	0	2
TOMM20	2.94067e-305	0.293783	1	0.995	5.8734e-301	2
HSPE1	2.0743e-303	0.273564	1	0.999	4.14299e-299	2
DSP	3.69055e-296	0.419458	0.946	0.741	7.37113e-292	2
HNRNPA1	2.6693e-291	0.310321	0.999	0.988	5.33139e-287	2
CUL3	1.21264e-289	0.384811	0.958	0.808	2.42201e-285	2
HSP90B1	4.88086e-284	0.379234	0.998	0.958	9.74855e-280	2
VDAC1	5.50874e-281	0.342721	0.985	0.933	1.10026e-276	2
FXYD3	1.40787e-279	0.417627	0.954	0.794	2.81194e-275	2
SKP1	6.49333e-276	0.314902	0.997	0.971	1.29691e-271	2
TPR	2.22844e-273	0.39054	0.871	0.623	4.45087e-269	2
NOL7	1.91268e-272	0.352541	0.979	0.887	3.82019e-268	2
HNRNPA2B1	2.59637e-265	0.303751	1	0.986	5.18572e-261	2
MYOF	8.49004e-265	0.354245	0.987	0.906	1.69572e-260	2
CMBL	1.25839e-263	0.40112	0.87	0.662	2.51338e-259	2
GULP1	2.20492e-261	0.364793	0.673	0.362	4.40389e-257	2
EPRS	1.87127e-260	0.344009	0.97	0.873	3.73748e-256	2
ANP32E	4.60254e-249	0.390106	0.827	0.57	9.19264e-245	2
CACYBP	3.09582e-242	0.352222	0.942	0.803	6.18329e-238	2
AKR1C2	1.98156e-239	0.399776	0.93	0.658	3.95778e-235	2
COA6	6.30576e-239	0.331421	0.96	0.852	1.25945e-234	2
G6PD	2.94629e-237	0.301181	0.997	0.978	5.88462e-233	2
BZW2	6.80484e-236	0.37048	0.881	0.691	1.35913e-231	2
SF3B1	6.98402e-230	0.342451	0.957	0.836	1.39492e-225	2
IDH1	5.63568e-219	0.319047	0.544	0.266	1.12561e-214	2
MSH6	5.80415e-218	0.376027	0.771	0.514	1.15926e-213	2
LRPPRC	3.97009e-217	0.333232	0.949	0.817	7.92945e-213	2
CLIC1	7.16275e-217	0.254501	1	0.99	1.43062e-212	2
DEK	1.05808e-213	0.284575	0.991	0.957	2.11331e-209	2
KTN1	5.21543e-213	0.266544	0.999	0.982	1.04168e-208	2
NASP	2.31329e-209	0.320297	0.958	0.846	4.62034e-205	2
TPM3	6.73768e-209	0.254877	1	0.986	1.34572e-204	2
ALPP	2.46512e-208	0.258959	0.319	0.108	4.92358e-204	2
CXXC5	7.673e-204	0.322363	0.654	0.385	1.53253e-199	2
FH	2.84787e-203	0.340015	0.813	0.589	5.68806e-199	2
ACOT13	8.63971e-203	0.32144	0.744	0.487	1.72561e-198	2
MTRNR2L12	8.97104e-203	0.264313	0.989	0.939	1.79179e-198	2
NOP58	1.01816e-198	0.340175	0.847	0.66	2.03357e-194	2
DTL	5.46178e-196	0.288779	0.456	0.21	1.09088e-191	2
SOX4	2.5396e-195	0.269463	0.457	0.207	5.07235e-191	2
HNRNPM	4.95997e-189	0.272603	0.992	0.955	9.90654e-185	2
SSB	4.20793e-187	0.305492	0.931	0.813	8.40451e-183	2
PNN	3.1685e-186	0.299404	0.965	0.897	6.32844e-182	2
ACSL3	4.31727e-184	0.288601	0.97	0.874	8.62288e-180	2
PRPF4B	1.2912e-181	0.307179	0.75	0.507	2.57892e-177	2
ILF2	4.04971e-180	0.287977	0.936	0.802	8.08848e-176	2
MPC2	5.54749e-180	0.309044	0.896	0.747	1.108e-175	2
IK	7.02968e-180	0.301145	0.884	0.729	1.40404e-175	2
PCDH7	1.06819e-179	0.332244	0.562	0.31	2.13351e-175	2
CCT4	9.96166e-178	0.254319	0.996	0.964	1.98964e-173	2
CALM1	9.23734e-170	0.257422	0.995	0.968	1.84497e-165	2
ALDH1A3	6.36906e-164	0.313699	0.724	0.489	1.27209e-159	2
ETF1	4.98672e-160	0.293646	0.854	0.681	9.95998e-156	2
HNRNPD	4.17101e-158	0.257389	0.983	0.935	8.33075e-154	2
SMARCA5	2.59959e-157	0.290931	0.923	0.814	5.19215e-153	2
NDUFS2	4.07932e-157	0.279554	0.841	0.656	8.14764e-153	2
FUBP1	2.50226e-156	0.28989	0.803	0.604	4.99777e-152	2
DDX46	6.2278e-156	0.252602	0.981	0.924	1.24388e-151	2
CD2AP	1.52287e-155	0.265573	0.58	0.337	3.04163e-151	2
PSMD1	1.07932e-154	0.266121	0.959	0.881	2.15574e-150	2
CD46	1.99101e-152	0.284793	0.767	0.567	3.97665e-148	2
CAPRIN1	6.32773e-152	0.259923	0.965	0.878	1.26384e-147	2
GABRE	1.32675e-151	0.257181	0.433	0.219	2.64992e-147	2
FDPS	5.1629e-151	0.264464	0.865	0.675	1.03119e-146	2
DHX9	6.3314e-150	0.277158	0.855	0.691	1.26457e-145	2
IARS2	2.57553e-149	0.273874	0.873	0.724	5.1441e-145	2
IRX3	1.34488e-148	0.276292	0.629	0.396	2.68614e-144	2
GSR	2.42261e-147	0.287114	0.69	0.468	4.83868e-143	2
TCEAL4	3.65378e-143	0.270611	0.859	0.69	7.2977e-139	2
UCHL5	1.22325e-140	0.274501	0.697	0.488	2.44319e-136	2
TMCO1	1.10224e-139	0.265542	0.79	0.602	2.20151e-135	2
SFPQ	6.61722e-139	0.263642	0.979	0.921	1.32166e-134	2
ME1	1.11273e-138	0.267819	0.858	0.7	2.22246e-134	2
PGD	1.22038e-138	0.273067	0.724	0.522	2.43746e-134	2
MIA3	3.00413e-137	0.255638	0.592	0.363	6.00015e-133	2
HNRNPA0	9.17864e-136	0.264975	0.797	0.607	1.83325e-131	2
HTATSF1	4.27133e-135	0.250897	0.942	0.841	8.53113e-131	2
ARL4C	1.4511e-134	0.289197	0.673	0.465	2.89827e-130	2
ZRANB2	1.15655e-132	0.260614	0.791	0.613	2.30998e-128	2
ALDH3A2	2.26617e-132	0.263346	0.845	0.693	4.52622e-128	2
TAF7	3.33106e-126	0.260754	0.766	0.576	6.65312e-122	2
HIF1A	6.22692e-121	0.251681	0.85	0.692	1.2437e-116	2
SPP1	4.82229e-120	0.384613	0.792	0.65	9.63156e-116	2
EPS8	3.95321e-116	0.251792	0.928	0.842	7.89574e-112	2
ATP1B1	2.0767e-110	0.256914	0.781	0.638	4.14779e-106	2
ELF3	1.45186e-107	0.328823	0.657	0.483	2.89979e-103	2
CDC20	1.01527e-89	0.261215	0.782	0.655	2.0278e-85	2
CCNB1	1.78797e-69	0.286194	0.799	0.689	3.57112e-65	2
HIST1H1B	0	1.12389	0.764	0.322	0	3
HIST1H1D	0	1.12305	0.728	0.369	0	3
AKR1B10	0	1.05482	0.998	0.838	0	3
HIST1H4C	0	1.03317	0.977	0.93	0	3
CENPF	0	0.981946	0.964	0.74	0	3
ALDH3A1	0	0.976957	0.858	0.244	0	3
HIST1H1E	0	0.932103	0.767	0.352	0	3
TOP2A	0	0.928036	0.945	0.619	0	3
AKR1C1	0	0.853171	0.972	0.783	0	3
HIST1H1C	0	0.830847	0.759	0.511	0	3
UBE2C	0	0.80904	0.958	0.732	0	3
HMGB2	0	0.792349	0.968	0.684	0	3
ASPM	0	0.739582	0.806	0.433	0	3
CDK1	0	0.726269	0.946	0.557	0	3
MKI67	0	0.714439	0.961	0.707	0	3
AKR1C3	0	0.695033	0.992	0.891	0	3
CYP1B1	0	0.685608	0.687	0.223	0	3
HIST2H2AC	0	0.676147	0.68	0.274	0	3
UGDH	0	0.642867	0.967	0.661	0	3
HJURP	0	0.600557	0.769	0.31	0	3
GPX2	0	0.566345	0.926	0.595	0	3
PTGR1	0	0.554858	0.998	0.983	0	3
NUSAP1	0	0.544424	0.757	0.4	0	3
EPHX1	0	0.5376	0.869	0.505	0	3
SMC4	0	0.524614	0.961	0.779	0	3
KIF14	0	0.517957	0.591	0.228	0	3
SGO2	0	0.511874	0.714	0.386	0	3
FAM83D	0	0.505137	0.556	0.215	0	3
HSPA1A	0	0.492934	0.927	0.741	0	3
CCNA2	0	0.492285	0.838	0.51	0	3
DEK	0	0.490722	0.997	0.956	0	3
FXYD3	0	0.489145	0.962	0.793	0	3
NUCKS1	0	0.486457	1	0.982	0	3
KIF11	0	0.484925	0.72	0.331	0	3
S100P	0	0.48329	0.912	0.637	0	3
SYNE2	0	0.481016	0.845	0.505	0	3
TPR	0	0.473434	0.912	0.618	0	3
ALCAM	0	0.469975	0.676	0.221	0	3
LMNB1	0	0.453349	0.764	0.364	0	3
TKT	0	0.450931	0.998	0.977	0	3
HNRNPU	0	0.441691	0.998	0.965	0	3
ANP32E	0	0.433496	0.887	0.563	0	3
FAM111A	0	0.43256	0.757	0.392	0	3
CDCA2	0	0.429044	0.637	0.267	0	3
TUBB	0	0.428772	0.998	0.993	0	3
ALPP	0	0.420982	0.452	0.092	0	3
PCDH7	0	0.414665	0.676	0.296	0	3
NCL	0	0.407852	1	0.992	0	3
UBE2T	0	0.404346	0.924	0.689	0	3
COA6	0	0.402141	0.974	0.85	0	3
KIFC1	0	0.401269	0.575	0.202	0	3
HSPA9	0	0.399082	0.981	0.832	0	3
NUF2	0	0.398404	0.598	0.241	0	3
VDAC1	0	0.39589	0.989	0.933	0	3
ALDH1A1	0	0.381776	0.341	0.039	0	3
H3F3A	0	0.381257	1	1	0	3
HNRNPAB	0	0.375403	1	0.986	0	3
PRRC2C	0	0.373766	0.974	0.847	0	3
XRCC5	0	0.372352	0.998	0.97	0	3
TTLL4	0	0.370638	0.541	0.197	0	3
G6PD	0	0.350125	0.996	0.978	0	3
SQSTM1	0	0.340221	1	0.993	0	3
MAP2	0	0.339758	0.404	0.076	0	3
NR0B1	0	0.338028	0.528	0.184	0	3
NQO1	0	0.328601	0.998	0.988	0	3
NEIL3	0	0.322482	0.457	0.141	0	3
HNRNPA3	0	0.316798	1	0.991	0	3
RPS27	0	0.316083	1	1	0	3
EEF1A1	0	0.303802	1	1	0	3
KIF15	0	0.299928	0.455	0.153	0	3
PBX1	0	0.29963	0.41	0.107	0	3
HIST1H2AH	0	0.292499	0.345	0.08	0	3
DSTN	0	0.289603	1	1	0	3
TMEM156	0	0.276484	0.376	0.108	0	3
RPL37A	0	0.265873	1	1	0	3
PRDX1	0	0.257727	1	0.998	0	3
SLC7A11	1.2366e-307	0.447477	0.9	0.666	2.46986e-303	3
TMPO	4.59254e-307	0.412707	0.939	0.742	9.17268e-303	3
CKAP2L	2.15222e-303	0.314354	0.453	0.16	4.29862e-299	3
NCAPG	1.82059e-301	0.372048	0.706	0.362	3.63625e-297	3
HSPD1	2.04322e-301	0.289461	1	0.997	4.08092e-297	3
KIF18A	2.37164e-300	0.386709	0.532	0.22	4.73688e-296	3
MPC2	1.22138e-298	0.394635	0.929	0.743	2.43946e-294	3
HNRNPA0	9.40115e-298	0.373068	0.878	0.598	1.87769e-293	3
KIF20B	6.84129e-297	0.447116	0.864	0.595	1.36641e-292	3
BRD8	1.9841e-295	0.302592	0.49	0.187	3.96285e-291	3
MYBL2	4.90623e-295	0.383041	0.953	0.756	9.79921e-291	3
ARHGAP11A	6.70771e-295	0.373018	0.63	0.299	1.33973e-290	3
AGR2	6.07505e-293	0.262528	0.321	0.086	1.21337e-288	3
MIS18BP1	1.58536e-292	0.403125	0.824	0.527	3.16645e-288	3
CANX	7.24677e-287	0.35518	0.992	0.921	1.4474e-282	3
IDH1	5.70346e-282	0.325481	0.587	0.261	1.13915e-277	3
PIF1	6.71829e-282	0.302982	0.346	0.102	1.34184e-277	3
AKR1C2	1.11538e-281	0.418307	0.938	0.657	2.22775e-277	3
CXXC5	1.15874e-280	0.3667	0.71	0.379	2.31435e-276	3
EPRS	2.39035e-279	0.362376	0.971	0.873	4.77425e-275	3
CKS1B	6.47159e-278	0.377193	0.97	0.847	1.29257e-273	3
UQCRQ	2.08239e-277	0.31551	0.991	0.949	4.15917e-273	3
ACOT13	2.91727e-277	0.359445	0.795	0.481	5.82667e-273	3
H2AFY	6.72763e-276	0.339024	0.982	0.888	1.34371e-271	3
CDCA3	1.2235e-272	0.396143	0.662	0.338	2.4437e-268	3
CKAP2	1.67901e-272	0.460814	0.734	0.427	3.35349e-268	3
INCENP	1.96365e-272	0.285043	0.469	0.178	3.922e-268	3
KTN1	1.20291e-271	0.305375	0.997	0.983	2.40257e-267	3
CCNF	2.57514e-271	0.285595	0.451	0.167	5.14334e-267	3
GULP1	3.50589e-271	0.354258	0.684	0.361	7.00231e-267	3
KIF20A	8.24758e-270	0.303588	0.398	0.136	1.64729e-265	3
BUB1B	5.81642e-264	0.304334	0.517	0.216	1.16171e-259	3
CACYBP	1.08456e-263	0.34752	0.957	0.801	2.1662e-259	3
CENPE	2.1819e-263	0.497851	0.615	0.317	4.35791e-259	3
CCT3	4.57587e-259	0.281699	0.999	0.98	9.13938e-255	3
TRIM16	3.34232e-258	0.360724	0.826	0.549	6.67561e-254	3
CEP350	6.52579e-258	0.320249	0.645	0.327	1.3034e-253	3
GTSE1	1.36329e-256	0.351859	0.56	0.257	2.72289e-252	3
KIF23	8.9727e-255	0.408997	0.699	0.395	1.79212e-250	3
ACSL3	8.89722e-254	0.352222	0.973	0.873	1.77704e-249	3
ABCC2	1.25146e-250	0.323679	0.718	0.4	2.49954e-246	3
KIF2C	7.90261e-250	0.35208	0.635	0.321	1.57839e-245	3
SFPQ	2.06498e-249	0.352446	0.988	0.92	4.12438e-245	3
EIF5	2.9582e-249	0.263573	1	0.998	5.90842e-245	3
BUB1	9.32361e-249	0.340949	0.577	0.275	1.86221e-244	3
FH	1.21708e-246	0.350332	0.846	0.585	2.43086e-242	3
GSR	5.6611e-246	0.330265	0.758	0.46	1.13069e-241	3
HSPA1B	6.03515e-246	0.297326	0.539	0.244	1.2054e-241	3
TTK	8.02107e-245	0.352404	0.613	0.31	1.60205e-240	3
SPDL1	8.40546e-245	0.281554	0.529	0.234	1.67882e-240	3
ESCO2	1.38877e-244	0.287247	0.539	0.242	2.7738e-240	3
TDP2	5.55154e-244	0.295462	0.608	0.299	1.10881e-239	3
NCAPD2	1.16259e-242	0.379827	0.762	0.473	2.32204e-238	3
FOS	5.87193e-242	0.321772	0.405	0.152	1.1728e-237	3
CD2AP	6.24451e-242	0.284975	0.653	0.328	1.24722e-237	3
TACC3	2.54643e-241	0.316035	0.645	0.335	5.08598e-237	3
PGD	7.34908e-241	0.336048	0.798	0.513	1.46783e-236	3
DDX46	2.73142e-240	0.309776	0.987	0.923	5.45547e-236	3
ATF7IP	3.0192e-238	0.32689	0.627	0.325	6.03025e-234	3
ABCG2	4.90501e-237	0.31477	0.646	0.341	9.79677e-233	3
NEK2	8.16118e-237	0.359718	0.519	0.239	1.63003e-232	3
LMNA	9.4631e-234	0.291292	0.997	0.957	1.89007e-229	3
CDK5RAP2	2.80884e-231	0.332031	0.66	0.363	5.61009e-227	3
MYOF	7.74648e-230	0.309576	0.985	0.907	1.5472e-225	3
HSPA4	9.20061e-230	0.330537	0.949	0.779	1.83764e-225	3
MEGF9	1.43448e-229	0.253968	0.464	0.191	2.86508e-225	3
CDKN1B	2.1608e-225	0.275279	0.51	0.231	4.31577e-221	3
KNL1	3.21287e-225	0.269376	0.463	0.194	6.41706e-221	3
EXO1	6.77217e-223	0.292807	0.515	0.236	1.3526e-218	3
AURKA	9.03961e-221	0.629371	0.715	0.483	1.80548e-216	3
RAB10	6.21912e-220	0.318081	0.959	0.83	1.24214e-215	3
HNRNPA2B1	2.03368e-217	0.26366	0.998	0.986	4.06188e-213	3
NCOA7	3.20471e-217	0.317639	0.643	0.352	6.40076e-213	3
UCHL5	4.04319e-217	0.309506	0.765	0.48	8.07546e-213	3
FOXQ1	8.43381e-217	0.261214	0.4	0.156	1.68448e-212	3
TPX2	1.51205e-216	0.559398	0.926	0.768	3.02001e-212	3
FBXO5	2.71969e-215	0.3005	0.625	0.331	5.43204e-211	3
DIO2	9.69442e-215	0.425738	0.794	0.552	1.93627e-210	3
HNRNPA1	2.1135e-213	0.258595	0.998	0.988	4.22128e-209	3
SOX4	2.62428e-213	0.250025	0.475	0.205	5.24148e-209	3
PTPRR	6.17894e-209	0.251396	0.449	0.192	1.23412e-204	3
SRPK1	5.30675e-207	0.311721	0.889	0.695	1.05992e-202	3
ACBD6	7.70254e-207	0.281803	0.694	0.402	1.53843e-202	3
BZW2	1.60302e-206	0.322306	0.896	0.689	3.20171e-202	3
CDC5L	2.68152e-206	0.293798	0.802	0.527	5.35581e-202	3
KCTD3	3.07267e-206	0.256811	0.562	0.278	6.13704e-202	3
BCAT1	3.1009e-206	0.268808	0.579	0.279	6.19343e-202	3
FYB1	1.89359e-203	0.290252	0.632	0.338	3.78207e-199	3
EPS8	1.56802e-202	0.330015	0.945	0.84	3.1318e-198	3
NOL7	7.78526e-198	0.282635	0.975	0.888	1.55495e-193	3
HSD17B4	1.51498e-197	0.253599	0.543	0.268	3.02587e-193	3
IARS2	2.50744e-194	0.305093	0.901	0.721	5.0081e-190	3
LY6E	3.10156e-194	0.300534	0.979	0.926	6.19474e-190	3
ECT2	4.05075e-194	0.360581	0.806	0.58	8.09057e-190	3
CEP55	2.11663e-193	0.337266	0.792	0.544	4.22755e-189	3
XPO1	2.37962e-193	0.293007	0.956	0.81	4.75281e-189	3
MYO1B	2.53443e-193	0.332004	0.869	0.669	5.06201e-189	3
CMBL	4.85059e-193	0.312197	0.875	0.661	9.68808e-189	3
INHBB	7.47276e-193	0.296687	0.705	0.429	1.49253e-188	3
BAG1	3.87064e-192	0.277039	0.67	0.388	7.73083e-188	3
AURKB	6.25191e-192	0.303552	0.72	0.436	1.24869e-187	3
FUBP1	6.77846e-192	0.292459	0.844	0.6	1.35386e-187	3
ASH1L	1.22766e-191	0.277831	0.74	0.456	2.45201e-187	3
ZNF217	1.26212e-191	0.274049	0.58	0.31	2.52084e-187	3
NCAPH	2.96731e-191	0.280961	0.645	0.363	5.92661e-187	3
PRPF4B	5.53089e-190	0.289588	0.771	0.505	1.10468e-185	3
MPZL1	5.88522e-190	0.253439	0.594	0.317	1.17546e-185	3
MIA3	1.10163e-189	0.269122	0.637	0.358	2.20029e-185	3
CDCA8	1.37176e-189	0.274268	0.531	0.262	2.73983e-185	3
ATP5MC1	1.71084e-189	0.254566	0.996	0.986	3.41707e-185	3
PURA	3.63519e-188	0.269688	0.667	0.387	7.26056e-184	3
NDUFS1	4.58092e-186	0.270696	0.645	0.369	9.14947e-182	3
TIPRL	1.58122e-185	0.282349	0.771	0.512	3.15817e-181	3
KPNA2	1.23719e-184	0.57499	0.836	0.671	2.47104e-180	3
USP40	2.42183e-183	0.347104	0.92	0.818	4.83713e-179	3
DEPDC1	1.9786e-182	0.379957	0.563	0.309	3.95186e-178	3
RAD21	1.26902e-181	0.312799	0.929	0.791	2.53461e-177	3
SMC3	1.448e-181	0.293852	0.902	0.727	2.89208e-177	3
BARD1	6.33263e-180	0.277799	0.69	0.415	1.26482e-175	3
NCAPD3	1.27962e-179	0.2523	0.586	0.318	2.55578e-175	3
RPL7L1	3.62491e-179	0.284361	0.91	0.745	7.24003e-175	3
RAD51AP1	8.02383e-179	0.267936	0.691	0.415	1.6026e-174	3
DSP	3.15186e-178	0.311842	0.923	0.744	6.29522e-174	3
LBR	7.5507e-178	0.307222	0.858	0.646	1.5081e-173	3
MSI2	8.88648e-178	0.258131	0.634	0.362	1.7749e-173	3
MND1	5.16419e-177	0.251861	0.574	0.308	1.03144e-172	3
CD46	9.57085e-177	0.28492	0.805	0.563	1.91159e-172	3
HNRNPD	1.78913e-175	0.257925	0.988	0.934	3.57343e-171	3
RRM1	2.25346e-175	0.283152	0.771	0.518	4.50083e-171	3
RDX	3.76857e-174	0.294509	0.944	0.846	7.52696e-170	3
NR3C1	2.80647e-173	0.259716	0.639	0.372	5.60536e-169	3
ELF3	9.12903e-173	0.353308	0.715	0.476	1.82334e-168	3
STAG2	9.90764e-173	0.284587	0.901	0.734	1.97885e-168	3
CENPA	2.48359e-172	0.322613	0.544	0.291	4.96048e-168	3
PAK1IP1	3.35053e-172	0.267148	0.697	0.428	6.69201e-168	3
PSMD1	1.0933e-171	0.260226	0.971	0.88	2.18365e-167	3
LARP1	5.29184e-171	0.283398	0.922	0.758	1.05694e-166	3
HMGB3	6.59785e-171	0.307982	0.948	0.841	1.31779e-166	3
ADSS	4.06394e-168	0.275013	0.878	0.687	8.11692e-164	3
NSD1	2.68133e-165	0.262958	0.728	0.471	5.35542e-161	3
PRKDC	3.97712e-164	0.259601	0.972	0.876	7.94351e-160	3
CKAP5	5.67075e-163	0.323623	0.762	0.541	1.13262e-158	3
CCND3	6.97962e-163	0.259513	0.564	0.317	1.39404e-158	3
CARD19	8.67004e-163	0.263757	0.786	0.558	1.73167e-158	3
HMMR	1.16249e-162	0.552914	0.783	0.596	2.32185e-158	3
KLF5	2.47622e-161	0.252132	0.569	0.316	4.94575e-157	3
PEG10	2.49712e-161	0.330933	0.882	0.709	4.98749e-157	3
CRYBG1	5.92292e-161	0.260603	0.666	0.411	1.18299e-156	3
PIR	1.90595e-160	0.265076	0.695	0.442	3.80676e-156	3
LARS	3.01145e-160	0.263986	0.876	0.662	6.01476e-156	3
IRX3	3.06403e-160	0.26659	0.652	0.393	6.11978e-156	3
TAF15	1.02266e-159	0.278829	0.809	0.586	2.04256e-155	3
ABCF1	4.38126e-158	0.267774	0.818	0.611	8.75069e-154	3
G3BP1	7.99108e-158	0.266025	0.95	0.824	1.59606e-153	3
GNPDA1	1.06203e-157	0.255037	0.719	0.471	2.12119e-153	3
CUL3	1.84826e-156	0.270981	0.944	0.81	3.69154e-152	3
FDPS	2.25643e-155	0.272164	0.867	0.675	4.50677e-151	3
TCEAL4	3.12608e-155	0.268314	0.873	0.688	6.24372e-151	3
PCLAF	3.61768e-155	0.269994	0.878	0.671	7.22559e-151	3
ID1	2.18386e-154	0.38953	0.764	0.552	4.36182e-150	3
DHFR	2.93496e-154	0.266569	0.807	0.587	5.86199e-150	3
LIMCH1	3.95661e-154	0.267166	0.971	0.891	7.90254e-150	3
CENPU	6.76255e-154	0.256684	0.731	0.482	1.35068e-149	3
NDUFC1	3.97563e-153	0.256936	0.927	0.789	7.94052e-149	3
LRPPRC	1.26037e-151	0.25847	0.956	0.816	2.51734e-147	3
HSPB11	3.33232e-151	0.269693	0.937	0.831	6.65564e-147	3
GPI	4.73386e-150	0.263218	0.83	0.63	9.45493e-146	3
ALDH3A2	5.2331e-150	0.269301	0.872	0.69	1.04521e-145	3
RBMS1	6.96619e-150	0.267746	0.756	0.529	1.39136e-145	3
GMPS	2.588e-149	0.26622	0.914	0.788	5.16901e-145	3
UBTF	7.12291e-147	0.257491	0.795	0.576	1.42266e-142	3
ATAD2	9.856e-147	0.304104	0.867	0.702	1.96854e-142	3
DNPH1	4.14503e-145	0.258242	0.778	0.562	8.27888e-141	3
C1orf35	1.12766e-144	0.255168	0.801	0.59	2.25228e-140	3
ME1	2.07113e-144	0.263259	0.867	0.699	4.13667e-140	3
NDUFS2	1.2266e-143	0.257266	0.845	0.656	2.44988e-139	3
PLK1	2.58667e-143	0.403399	0.561	0.344	5.16636e-139	3
DDX3X	3.131e-143	0.256613	0.895	0.71	6.25354e-139	3
SMC1A	4.02371e-143	0.253097	0.731	0.501	8.03656e-139	3
HP1BP3	8.64185e-143	0.278405	0.806	0.601	1.72604e-138	3
DHX9	6.71712e-142	0.26132	0.867	0.689	1.34161e-137	3
TRIM16L	1.24839e-139	0.255589	0.945	0.838	2.4934e-135	3
RBBP7	1.43116e-138	0.260782	0.871	0.703	2.85846e-134	3
ANLN	1.74156e-137	0.294573	0.774	0.546	3.47842e-133	3
PNKD	3.26289e-136	0.251008	0.889	0.732	6.51698e-132	3
CHML	7.6097e-135	0.277253	0.864	0.722	1.51989e-130	3
BRCA1	8.04695e-133	0.255506	0.783	0.572	1.60722e-128	3
NDC80	6.4995e-130	0.254708	0.65	0.411	1.29814e-125	3
CLSPN	5.44261e-118	0.261494	0.728	0.531	1.08705e-113	3
DLGAP5	2.65163e-111	0.34443	0.69	0.509	5.2961e-107	3
ARL6IP1	1.01029e-107	0.328024	0.684	0.509	2.01786e-103	3
CKS2	1.13418e-99	0.347015	0.905	0.829	2.2653e-95	3
SPP1	7.50927e-85	0.34443	0.779	0.652	1.49983e-80	3
ID3	3.97905e-78	0.255806	0.711	0.553	7.94736e-74	3
CCNB1	3.40172e-39	0.284936	0.769	0.693	6.79425e-35	3
TOP2A	0	0.559085	0.899	0.625	0	4
AKR1B1	0	0.520997	1	0.993	0	4
MSN	0	0.44744	0.999	0.956	0	4
EGFR	0	0.421433	0.994	0.96	0	4
TXNRD1	0	0.353218	1	0.998	0	4
RANBP1	0	0.33087	0.999	0.993	0	4
H3F3B	0	0.309161	1	0.999	0	4
PPIA	0	0.299727	1	1	0	4
CALM2	6.65118e-295	0.296408	1	0.999	1.32844e-290	4
CDK1	2.50162e-265	0.435192	0.865	0.567	4.99648e-261	4
PLK2	4.30151e-249	0.424335	0.942	0.84	8.5914e-245	4
MAP1B	2.65042e-248	0.380823	0.968	0.852	5.29368e-244	4
ANLN	3.38712e-248	0.422351	0.804	0.544	6.76509e-244	4
TARS	2.12019e-246	0.300627	0.995	0.976	4.23465e-242	4
HIST1H1D	4.22764e-244	0.498833	0.679	0.375	8.44386e-240	4
HSPB1	3.88247e-236	0.316167	0.997	0.944	7.75445e-232	4
PHLDB2	3.96538e-236	0.384054	0.943	0.798	7.92006e-232	4
MKI67	3.10787e-234	0.407683	0.917	0.713	6.20735e-230	4
MALAT1	3.26961e-227	0.302091	1	0.995	6.53038e-223	4
UBE2C	1.8497e-221	0.40962	0.922	0.737	3.6944e-217	4
MYH15	1.2678e-215	0.377303	0.709	0.428	2.53217e-211	4
EZH2	7.45836e-212	0.369265	0.835	0.627	1.48966e-207	4
ARHGEF28	9.41265e-202	0.330256	0.737	0.472	1.87999e-197	4
ANKRD1	3.68939e-191	0.339521	0.36	0.139	7.36882e-187	4
ITGA2	1.97353e-188	0.340865	0.934	0.807	3.94173e-184	4
SFTA1P	5.35428e-188	0.288433	0.71	0.403	1.06941e-183	4
HIST1H1E	8.83432e-188	0.3304	0.653	0.366	1.76448e-183	4
PDIA4	1.55215e-181	0.350287	0.902	0.767	3.10012e-177	4
NCEH1	7.63104e-180	0.31613	0.694	0.447	1.52415e-175	4
TUBA1C	1.37452e-176	0.307659	0.998	0.986	2.74532e-172	4
DBF4	1.51638e-176	0.364275	0.808	0.613	3.02867e-172	4
MAN2A1	1.53807e-175	0.287291	0.586	0.328	3.07198e-171	4
ARHGAP29	1.66569e-173	0.276882	0.97	0.897	3.32688e-169	4
CALU	5.24795e-170	0.305673	0.871	0.703	1.04817e-165	4
RAMP1	1.96043e-167	0.288314	0.851	0.582	3.91556e-163	4
YWHAH	2.35524e-167	0.293937	0.945	0.853	4.70412e-163	4
SERPINE1	3.22709e-165	0.303069	0.556	0.299	6.44547e-161	4
TRIO	1.31726e-153	0.291579	0.68	0.453	2.63096e-149	4
IL11	3.73973e-150	0.263046	0.672	0.399	7.46937e-146	4
CKLF	4.95013e-150	0.270046	0.927	0.776	9.88689e-146	4
RRM2	9.47938e-148	0.315152	0.782	0.569	1.89332e-143	4
AREG	3.79328e-144	0.304115	0.72	0.48	7.57633e-140	4
YWHAG	3.75072e-140	0.259275	0.935	0.852	7.49131e-136	4
TGM2	8.20846e-136	0.271754	0.938	0.832	1.63948e-131	4
BCAP29	1.47123e-135	0.286528	0.831	0.673	2.93848e-131	4
AURKB	2.18307e-132	0.26389	0.678	0.441	4.36024e-128	4
H1F0	1.41701e-128	0.27462	0.607	0.378	2.83019e-124	4
ZFR	5.7228e-125	0.270644	0.91	0.829	1.14302e-120	4
HIST1H1C	6.3156e-125	0.250288	0.732	0.515	1.26142e-120	4
CDH1	6.3899e-123	0.256207	0.798	0.63	1.27625e-118	4
STK17A	7.00693e-122	0.261111	0.768	0.574	1.39949e-117	4
DIAPH3	2.12312e-121	0.262697	0.713	0.514	4.24051e-117	4
AKAP12	6.16347e-121	0.276222	0.798	0.628	1.23103e-116	4
GPBP1	9.70525e-121	0.258671	0.836	0.699	1.93843e-116	4
CYR61	8.19977e-119	0.29669	0.724	0.52	1.63774e-114	4
ATP13A3	1.01289e-116	0.254759	0.717	0.537	2.02304e-112	4
KIF23	4.73593e-114	0.259175	0.619	0.405	9.45906e-110	4
MYO10	8.47157e-114	0.258831	0.777	0.615	1.69203e-109	4
SF3B3	1.1749e-112	0.260477	0.801	0.645	2.34663e-108	4
ENC1	1.49626e-111	0.256588	0.704	0.511	2.98848e-107	4
CENPA	3.27587e-110	0.259967	0.502	0.296	6.54289e-106	4
MACF1	6.52437e-109	0.263208	0.813	0.676	1.30311e-104	4
TPX2	3.62376e-104	0.274727	0.894	0.772	7.23773e-100	4
KPNA2	1.22217e-83	0.291832	0.783	0.678	2.44105e-79	4
PLK1	5.32913e-74	0.260335	0.515	0.35	1.06439e-69	4
ARL6IP1	6.98928e-65	0.26642	0.647	0.514	1.39597e-60	4
MGP	0	0.743361	0.987	0.618	0	5
LGALS1	0	0.508907	1	0.998	0	5
RAMP1	0	0.470721	0.929	0.581	0	5
H3F3B	0	0.454908	1	0.999	0	5
RANBP1	0	0.441009	1	0.993	0	5
FAM96B	0	0.397265	0.999	0.98	0	5
SSBP1	0	0.385237	0.999	0.982	0	5
TUBA1B	0	0.380386	1	0.999	0	5
UQCR10	0	0.375585	1	0.979	0	5
TRIR	0	0.369724	0.998	0.972	0	5
BTF3	0	0.359389	1	1	0	5
TMSB10	0	0.35095	1	1	0	5
SUB1	0	0.307728	1	0.999	0	5
RPL26	0	0.292478	1	1	0	5
PPIA	0	0.289034	1	1	0	5
NDUFS6	0	0.253431	1	1	0	5
TPI1	4.22695e-307	0.273758	1	1	8.44248e-303	5
EIF1	4.67658e-299	0.254324	1	1	9.34053e-295	5
CCDC57	8.072e-297	0.454295	0.952	0.709	1.61222e-292	5
UBE2L3	4.2183e-293	0.400079	0.994	0.895	8.42521e-289	5
CHCHD10	3.57071e-288	0.393341	0.99	0.912	7.13178e-284	5
NDUFB2	1.09752e-284	0.372277	0.997	0.953	2.19208e-280	5
AURKB	2.50763e-283	0.432169	0.801	0.436	5.00849e-279	5
MT1A	2.96446e-283	0.356421	0.523	0.189	5.92091e-279	5
C1QBP	5.76838e-280	0.285301	1	0.999	1.15212e-275	5
TUBA1C	3.90602e-274	0.456333	1	0.986	7.8015e-270	5
CKLF	3.13337e-273	0.407173	0.965	0.777	6.25829e-269	5
TNFRSF12A	4.43746e-269	0.356906	0.995	0.96	8.86293e-265	5
IL11	6.44135e-267	0.435076	0.775	0.397	1.28653e-262	5
STXBP6	1.34987e-262	0.385961	0.717	0.357	2.69609e-258	5
MIF	2.48999e-259	0.35826	0.997	0.928	4.97325e-255	5
EMC6	3.50968e-259	0.332698	0.996	0.973	7.00989e-255	5
CALM2	1.35362e-256	0.307916	1	0.999	2.70359e-252	5
TFPI2	1.27656e-254	0.461248	0.987	0.878	2.54968e-250	5
SFTA1P	6.46542e-254	0.397449	0.78	0.405	1.29134e-249	5
SELENOM	1.77e-249	0.419523	0.919	0.631	3.53523e-245	5
BST2	2.80059e-243	0.382357	0.91	0.553	5.59361e-239	5
CKB	8.28735e-241	0.40098	0.981	0.897	1.65523e-236	5
ARHGDIB	9.19968e-239	0.403897	0.927	0.7	1.83745e-234	5
UBE2C	1.32906e-238	0.571158	0.937	0.74	2.65452e-234	5
DDT	2.98841e-237	0.376307	0.98	0.848	5.96875e-233	5
FOXD1	4.35198e-237	0.385877	0.812	0.471	8.69221e-233	5
UPP1	7.24548e-237	0.337869	0.998	0.976	1.44714e-232	5
MRPL40	1.63135e-235	0.389085	0.95	0.78	3.25829e-231	5
S100A4	2.76583e-234	0.46372	0.854	0.502	5.5242e-230	5
ATP6V1D	7.52747e-229	0.46654	0.904	0.705	1.50346e-224	5
TXNDC17	9.65957e-229	0.279307	1	0.996	1.92931e-224	5
ADRM1	1.63563e-224	0.320996	0.995	0.97	3.26685e-220	5
HSPB1	5.23891e-224	0.341834	0.999	0.945	1.04637e-219	5
TRAPPC1	2.46416e-220	0.319472	0.993	0.942	4.92167e-216	5
CDK1	8.5725e-214	0.402781	0.886	0.573	1.71218e-209	5
GNG11	2.96691e-213	0.401915	0.894	0.657	5.92581e-209	5
POLD2	1.56194e-211	0.34682	0.97	0.842	3.11966e-207	5
LCN2	5.99144e-211	0.367184	0.99	0.854	1.19667e-206	5
SNRPD3	1.14431e-210	0.298765	0.998	0.962	2.28553e-206	5
GSTM3	5.53329e-210	0.388386	0.984	0.898	1.10516e-205	5
FIS1	8.42432e-209	0.320293	0.988	0.921	1.68259e-204	5
TUBB4B	1.69285e-208	0.312186	0.999	0.986	3.38113e-204	5
LSM3	2.40663e-205	0.291076	0.995	0.978	4.80677e-201	5
NDUFAF8	3.32282e-197	0.297144	0.996	0.966	6.63667e-193	5
NUDT8	4.20862e-192	0.357155	0.846	0.591	8.40588e-188	5
PDLIM4	2.02229e-191	0.294742	0.633	0.313	4.03911e-187	5
ATP6V1F	9.01464e-190	0.314275	0.979	0.896	1.80049e-185	5
CD163L1	6.77616e-189	0.326478	0.912	0.697	1.3534e-184	5
HIST1H4C	1.69841e-188	0.451577	0.973	0.932	3.39224e-184	5
POLE4	3.58046e-186	0.325504	0.971	0.85	7.15125e-182	5
CCDC85B	1.04556e-185	0.322938	0.991	0.953	2.0883e-181	5
ATP5MF	5.88599e-184	0.266575	0.999	0.983	1.17561e-179	5
DGCR6L	2.62913e-183	0.323923	0.806	0.524	5.25117e-179	5
YDJC	1.18714e-182	0.32269	0.879	0.647	2.37108e-178	5
MRPL12	2.33007e-177	0.271561	0.997	0.983	4.65385e-173	5
B2M	1.31151e-174	0.261917	0.999	0.986	2.61948e-170	5
GSTZ1	1.42921e-174	0.342372	0.887	0.666	2.85457e-170	5
MRPS33	1.31927e-172	0.310766	0.924	0.752	2.63498e-168	5
SMARCB1	5.77412e-171	0.315391	0.864	0.623	1.15326e-166	5
CENPV	1.2473e-170	0.316003	0.926	0.741	2.49124e-166	5
DTYMK	2.04272e-170	0.286018	0.988	0.94	4.07992e-166	5
H1F0	2.85455e-170	0.348077	0.668	0.378	5.70139e-166	5
SRP19	9.53185e-168	0.31435	0.912	0.728	1.9038e-163	5
AXL	5.1095e-167	0.256831	0.427	0.179	1.02052e-162	5
RPL36AL	5.13699e-167	0.264796	1	0.998	1.02601e-162	5
RHOC	3.40292e-165	0.359263	0.93	0.805	6.79665e-161	5
ACD	1.10375e-163	0.290557	0.66	0.376	2.20451e-159	5
FABP5	3.12609e-161	0.317557	0.806	0.551	6.24374e-157	5
NSA2	4.92276e-160	0.26283	0.999	0.971	9.83222e-156	5
FHL2	9.05679e-160	0.32995	0.916	0.748	1.80891e-155	5
PHPT1	1.28481e-159	0.26004	0.995	0.968	2.56615e-155	5
H2AFV	7.18336e-159	0.255199	0.996	0.98	1.43473e-154	5
UBC	5.50806e-158	0.297486	0.995	0.982	1.10013e-153	5
MOK	5.60152e-158	0.330725	0.581	0.313	1.11879e-153	5
CDC45	3.69295e-156	0.277908	0.557	0.29	7.37593e-152	5
CDCA3	4.85533e-156	0.308805	0.63	0.35	9.69756e-152	5
PARD6A	2.28418e-155	0.26117	0.506	0.245	4.5622e-151	5
CCM2	5.63287e-153	0.301192	0.774	0.525	1.12505e-148	5
SVIP	1.93348e-151	0.302074	0.929	0.768	3.86174e-147	5
TBRG4	1.19614e-150	0.293675	0.85	0.624	2.38904e-146	5
TMEM208	1.1284e-145	0.2789	0.968	0.838	2.25375e-141	5
THAP7	3.4836e-145	0.269997	0.595	0.328	6.9578e-141	5
POLR2J	1.76374e-144	0.275739	0.982	0.909	3.52271e-140	5
CENPX	4.08451e-144	0.263784	0.992	0.967	8.15799e-140	5
CD59	4.92603e-141	0.284387	0.873	0.66	9.83876e-137	5
TYMS	1.77461e-140	0.301344	0.929	0.756	3.54442e-136	5
HIST3H2A	2.93472e-139	0.275252	0.619	0.361	5.86151e-135	5
SLC39A4	5.06608e-138	0.28393	0.937	0.808	1.01185e-133	5
FOSL1	1.81482e-136	0.296835	0.782	0.541	3.62474e-132	5
ODC1	2.04872e-134	0.29409	0.99	0.968	4.09192e-130	5
MRPL27	2.44611e-133	0.274082	0.949	0.845	4.88561e-129	5
POP7	8.27866e-133	0.272695	0.949	0.844	1.6535e-128	5
RHEB	9.2929e-133	0.252288	0.987	0.934	1.85607e-128	5
UFD1	9.43789e-131	0.270296	0.954	0.825	1.88503e-126	5
RRM2	9.97944e-130	0.286775	0.825	0.57	1.99319e-125	5
CKS2	1.27751e-129	0.452777	0.937	0.828	2.55156e-125	5
H1FX	2.3196e-129	0.257703	0.796	0.548	4.63293e-125	5
ABCA7	5.25701e-128	0.285001	0.766	0.533	1.04998e-123	5
MRPL20	2.96393e-127	0.255606	0.975	0.918	5.91985e-123	5
TMEM230	1.15121e-126	0.266865	0.947	0.81	2.29931e-122	5
BLOC1S1	2.27923e-126	0.271138	0.883	0.72	4.55232e-122	5
MDK	1.02637e-125	0.281842	0.952	0.84	2.04997e-121	5
ZWINT	8.84922e-125	0.263787	0.757	0.515	1.76745e-120	5
TMUB1	1.61845e-124	0.252497	0.645	0.398	3.23254e-120	5
MRPL15	1.81295e-123	0.263897	0.865	0.678	3.621e-119	5
UBE2T	1.39897e-122	0.27089	0.896	0.698	2.79416e-118	5
OCIAD2	5.95689e-122	0.259678	0.966	0.881	1.18977e-117	5
TMEM106C	2.34329e-121	0.264568	0.923	0.787	4.68026e-117	5
PLP2	9.9922e-120	0.262558	0.836	0.632	1.99574e-115	5
CD320	2.30828e-118	0.253597	0.711	0.476	4.61033e-114	5
SRM	4.35257e-118	0.26494	0.922	0.793	8.6934e-114	5
TUBG1	7.86171e-117	0.25851	0.834	0.641	1.57022e-112	5
UBE2S	1.12773e-116	0.314824	1	0.999	2.25242e-112	5
CDC42EP1	6.00139e-116	0.258744	0.66	0.423	1.19866e-111	5
GSTM4	2.04681e-115	0.25612	0.64	0.394	4.08809e-111	5
H2AFJ	2.16557e-114	0.259206	0.964	0.871	4.32529e-110	5
CARHSP1	1.30433e-110	0.257239	0.917	0.792	2.60514e-106	5
EZH2	2.55032e-110	0.251317	0.848	0.631	5.09376e-106	5
CENPA	2.83489e-109	0.273161	0.53	0.299	5.66213e-105	5
LAMTOR5	2.42746e-108	0.260048	0.983	0.955	4.84837e-104	5
AREG	1.50733e-106	0.265541	0.724	0.485	3.01058e-102	5
HES7	1.68622e-96	0.252452	0.599	0.387	3.36788e-92	5
EIF2S1	6.70962e-88	0.298576	0.914	0.827	1.34011e-83	5
KPNA2	1.27729e-83	0.331678	0.803	0.679	2.55112e-79	5
VTI1B	2.45528e-71	0.262442	0.896	0.797	4.90394e-67	5
PLK1	9.28346e-65	0.263463	0.53	0.353	1.85419e-60	5
FN1	0	0.979835	0.79	0.246	0	6
HIST1H1B	0	0.940711	0.798	0.336	0	6
HIST1H1D	0	0.928362	0.777	0.378	0	6
HIST1H1E	0	0.727322	0.786	0.365	0	6
HIST1H1C	0	0.722293	0.841	0.513	0	6
TAGLN2	0	0.587859	0.986	0.964	0	6
HIST2H2AC	0	0.577572	0.682	0.288	0	6
MYBL2	0	0.507334	0.974	0.762	0	6
S100A14	0	0.505378	0.999	0.994	0	6
LCP1	0	0.487217	0.612	0.186	0	6
MT-ND1	0	0.452658	1	1	0	6
S100A10	0	0.406833	1	1	0	6
RPS27	0	0.399061	1	1	0	6
HSPD1	0	0.391711	1	0.997	0	6
EEF1A1	0	0.359433	1	1	0	6
RPS18	0	0.338839	1	1	0	6
EEF1B2	0	0.31874	1	1	0	6
HIST1H4C	8.12684e-290	0.665139	0.976	0.932	1.62317e-285	6
CCT3	1.12853e-287	0.423986	0.997	0.981	2.25402e-283	6
EIF5	1.07404e-281	0.345576	1	0.998	2.14517e-277	6
OLFML3	3.05138e-275	0.555138	0.905	0.655	6.09452e-271	6
DEK	3.36365e-273	0.379761	0.997	0.958	6.71822e-269	6
PABPC1	9.2819e-263	0.285002	1	1	1.85387e-258	6
RPL23	9.00284e-256	0.260598	1	1	1.79814e-251	6
COPA	1.54269e-242	0.43307	0.768	0.454	3.08122e-238	6
ATP5F1A	4.22569e-237	0.392484	0.977	0.881	8.43998e-233	6
GPATCH4	3.60162e-232	0.441248	0.829	0.55	7.19352e-228	6
FDPS	2.60343e-228	0.43357	0.905	0.679	5.19984e-224	6
TPM3	7.12149e-214	0.337995	0.999	0.986	1.42238e-209	6
ILF2	7.69069e-214	0.394518	0.956	0.805	1.53606e-209	6
HSPA9	2.29277e-212	0.379073	0.973	0.838	4.57934e-208	6
TUBB	4.48775e-206	0.281062	0.999	0.993	8.96339e-202	6
NPM1	2.2177e-205	0.261778	1	1	4.4294e-201	6
CKS1B	2.6193e-192	0.399475	0.963	0.852	5.23154e-188	6
XRCC5	7.53774e-191	0.311562	0.998	0.971	1.50551e-186	6
NCL	2.26433e-189	0.308727	1	0.992	4.52255e-185	6
HDGF	7.47384e-188	0.350386	0.985	0.931	1.49275e-183	6
SSR2	3.76015e-185	0.380496	0.886	0.688	7.51014e-181	6
ANP32E	2.35675e-182	0.369285	0.848	0.578	4.70713e-178	6
BCAT1	8.93254e-182	0.332106	0.6	0.288	1.7841e-177	6
CANX	5.99807e-181	0.329703	0.991	0.924	1.19799e-176	6
HNRNPA1	4.96709e-175	0.273359	0.999	0.989	9.92076e-171	6
CDK1	1.03095e-174	0.384235	0.882	0.576	2.05912e-170	6
JTB	4.38477e-174	0.351065	0.966	0.868	8.7577e-170	6
MKI67	6.02302e-173	0.414723	0.938	0.718	1.20298e-168	6
UBE2C	9.62993e-171	0.448794	0.939	0.742	1.92339e-166	6
BZW1	2.58493e-170	0.281479	0.997	0.994	5.16288e-166	6
HNRNPAB	8.00523e-168	0.286248	0.999	0.987	1.59888e-163	6
RBM8A	6.12893e-164	0.347634	0.986	0.948	1.22413e-159	6
TOP2A	6.26045e-162	0.448147	0.882	0.636	1.2504e-157	6
EPB41L2	7.65307e-160	0.286014	0.602	0.306	1.52855e-155	6
LIMCH1	2.61687e-157	0.328284	0.966	0.895	5.22668e-153	6
DDX46	5.35629e-152	0.290667	0.99	0.925	1.06981e-147	6
SQLE	1.23612e-151	0.325442	0.669	0.384	2.46891e-147	6
HJURP	2.45822e-151	0.311658	0.636	0.337	4.9098e-147	6
ASH1L	3.44414e-149	0.321173	0.739	0.467	6.87898e-145	6
ACSL3	5.75923e-149	0.320757	0.971	0.877	1.15029e-144	6
SLC39A6	5.87323e-148	0.287564	0.563	0.292	1.17306e-143	6
SLC39A1	3.89289e-144	0.327202	0.796	0.577	7.77528e-140	6
H2AFY	8.04301e-144	0.284412	0.966	0.893	1.60643e-139	6
PHB2	8.91037e-140	0.260436	0.992	0.967	1.77967e-135	6
S100A16	6.74838e-138	0.300648	0.972	0.933	1.34785e-133	6
INTS13	2.13123e-136	0.307381	0.784	0.553	4.2567e-132	6
RPL22L1	2.16794e-136	0.317855	0.947	0.838	4.33003e-132	6
SNRPD1	2.06669e-134	0.25108	0.996	0.973	4.1278e-130	6
KDSR	1.57521e-133	0.28188	0.598	0.339	3.14616e-129	6
LRPPRC	1.94624e-133	0.301801	0.954	0.822	3.88722e-129	6
RPL17	8.21014e-131	0.283296	0.678	0.418	1.63981e-126	6
RNF115	3.41937e-129	0.305338	0.61	0.362	6.8295e-125	6
AHCY	1.26356e-127	0.282877	0.956	0.844	2.52371e-123	6
CYB5A	5.45024e-127	0.292827	0.92	0.799	1.08858e-122	6
ISG20L2	1.13595e-126	0.283886	0.579	0.336	2.26882e-122	6
SYNE2	8.26642e-126	0.298817	0.773	0.524	1.65105e-121	6
LMNB1	3.87681e-124	0.269905	0.661	0.387	7.74316e-120	6
DIAPH1	3.14833e-123	0.28347	0.848	0.646	6.28815e-119	6
PCLAF	2.97112e-121	0.311948	0.874	0.679	5.93423e-117	6
MBP	2.7525e-120	0.281574	0.706	0.466	5.49757e-116	6
EIF6	3.36787e-119	0.262569	0.975	0.933	6.72665e-115	6
LMAN1	5.43376e-117	0.293257	0.902	0.767	1.08528e-112	6
MT-ND6	2.86432e-116	0.288418	0.963	0.867	5.7209e-112	6
SCD	3.7384e-116	0.293544	0.605	0.357	7.46671e-112	6
AKR1C2	1.22891e-115	0.461639	0.841	0.675	2.4545e-111	6
MYO1B	1.13186e-114	0.288598	0.872	0.675	2.26066e-110	6
IPO5	7.92313e-113	0.283935	0.824	0.631	1.58249e-108	6
RBBP8	9.57325e-113	0.25635	0.631	0.387	1.91207e-108	6
DSP	4.12186e-112	0.286927	0.915	0.751	8.23259e-108	6
TMEM14B	1.40918e-111	0.260659	0.967	0.877	2.81456e-107	6
HSPA4	8.41834e-111	0.261564	0.943	0.786	1.68139e-106	6
MRPL9	1.28801e-110	0.281175	0.774	0.563	2.57253e-106	6
TCOF1	1.76095e-110	0.275989	0.856	0.666	3.51715e-106	6
RPL7L1	2.85233e-110	0.273158	0.899	0.751	5.69695e-106	6
GCSH	8.00744e-110	0.25378	0.963	0.868	1.59933e-105	6
PEA15	9.02436e-109	0.270496	0.507	0.285	1.80244e-104	6
TMPO	1.92286e-108	0.27783	0.91	0.752	3.84052e-104	6
RAB13	4.31332e-108	0.26876	0.89	0.745	8.61498e-104	6
CCNA2	1.04553e-107	0.274273	0.775	0.527	2.08824e-103	6
CDCA5	7.23491e-104	0.252716	0.629	0.388	1.44503e-99	6
KIF23	2.4858e-102	0.270188	0.653	0.41	4.9649e-98	6
MSH2	9.1924e-101	0.265098	0.694	0.465	1.836e-96	6
CLSPN	1.06957e-100	0.272492	0.753	0.536	2.13625e-96	6
MIS18BP1	1.93202e-100	0.257135	0.762	0.543	3.85883e-96	6
SMC4	3.36394e-100	0.252915	0.935	0.787	6.71879e-96	6
HNRNPA0	8.23523e-100	0.251172	0.81	0.613	1.64482e-95	6
ADAR	1.87482e-99	0.267776	0.664	0.444	3.74458e-95	6
DAP3	5.58624e-99	0.251826	0.691	0.466	1.11574e-94	6
SMCHD1	1.16345e-98	0.260349	0.84	0.661	2.32375e-94	6
CDK6	1.39063e-98	0.257471	0.688	0.46	2.77751e-94	6
NARS	2.33908e-97	0.254958	0.861	0.706	4.67184e-93	6
SERPINB6	2.00033e-96	0.252955	0.788	0.591	3.99525e-92	6
LYAR	1.47346e-95	0.262371	0.8	0.611	2.94295e-91	6
LARS	1.13789e-93	0.250325	0.844	0.672	2.2727e-89	6
SF3B4	2.32071e-92	0.2529	0.766	0.577	4.63516e-88	6
RAB25	2.89188e-92	0.25829	0.78	0.601	5.77594e-88	6
SGO2	2.61863e-86	0.26373	0.625	0.405	5.23018e-82	6
AURKA	4.21031e-57	0.273819	0.672	0.494	8.40924e-53	6
MT1X	4.7802e-52	0.418276	0.796	0.694	9.54749e-48	6
FN1	0	0.928368	0.741	0.262	0	7
S100A14	0	0.575567	1	0.994	0	7
HSPD1	0	0.525939	1	0.997	0	7
MT-ND1	0	0.43477	1	1	0	7
NPM1	0	0.419508	1	1	0	7
RPS18	0	0.348439	1	1	0	7
CCT3	2.28105e-288	0.511648	1	0.981	4.55595e-284	7
RPS27	3.32982e-288	0.413847	1	1	6.65065e-284	7
EEF1A1	1.13141e-286	0.33916	1	1	2.25977e-282	7
LCP1	2.63663e-270	0.477362	0.6	0.198	5.26614e-266	7
S100A10	1.36542e-256	0.383195	1	1	2.72715e-252	7
HSP90AB1	1.53055e-245	0.39069	1	0.999	3.05696e-241	7
RACK1	1.91985e-238	0.278482	1	1	3.83451e-234	7
EEF1B2	1.0473e-223	0.299279	1	1	2.09177e-219	7
TPM3	1.66895e-201	0.405027	0.999	0.987	3.3334e-197	7
TAGLN2	6.03052e-186	0.488856	0.98	0.965	1.20448e-181	7
NCL	1.1121e-185	0.374446	1	0.992	2.2212e-181	7
ILF2	4.92849e-179	0.466185	0.946	0.809	9.84367e-175	7
LDHB	1.3464e-168	0.285275	1	0.998	2.68916e-164	7
HNRNPA1	1.45647e-161	0.317775	1	0.989	2.90901e-157	7
HSPE1	1.72782e-154	0.267113	1	0.999	3.45098e-150	7
CANX	9.66264e-151	0.376278	0.994	0.925	1.92992e-146	7
ATP5F1A	5.89695e-148	0.374379	0.972	0.883	1.1778e-143	7
HSPA9	9.7763e-148	0.388224	0.967	0.841	1.95262e-143	7
XRCC5	4.10294e-145	0.324815	0.998	0.971	8.1948e-141	7
DSP	1.70943e-142	0.416366	0.94	0.753	3.41424e-138	7
FDPS	1.03092e-132	0.418108	0.881	0.686	2.05905e-128	7
HDGF	1.2213e-129	0.339674	0.984	0.932	2.4393e-125	7
LMNA	8.25482e-129	0.317401	0.995	0.96	1.64874e-124	7
HSPA4	3.51324e-127	0.377249	0.944	0.789	7.017e-123	7
OLFML3	4.91606e-125	0.430256	0.873	0.663	9.81884e-121	7
ACSL3	4.19041e-124	0.343911	0.977	0.879	8.36951e-120	7
LRPPRC	1.89787e-122	0.359103	0.958	0.825	3.79062e-118	7
RBM8A	1.16513e-120	0.36057	0.985	0.949	2.32712e-116	7
TOP1	1.39876e-118	0.32791	0.971	0.902	2.79374e-114	7
BZW1	1.8072e-115	0.281114	1	0.994	3.60953e-111	7
MT-ND6	1.97119e-109	0.370113	0.966	0.869	3.93706e-105	7
ANP32E	3.79613e-108	0.362839	0.819	0.587	7.582e-104	7
SNRPD1	3.04923e-102	0.263217	0.995	0.974	6.09022e-98	7
NOL7	3.30989e-97	0.290499	0.969	0.893	6.61084e-93	7
SSR2	1.15429e-94	0.327699	0.854	0.694	2.30546e-90	7
TXNL1	1.48558e-93	0.306782	0.925	0.819	2.96715e-89	7
CUL3	3.93065e-90	0.296571	0.94	0.818	7.85069e-86	7
SF3B1	5.66672e-80	0.280362	0.943	0.845	1.13181e-75	7
HSP90B1	7.3794e-80	0.272495	0.997	0.961	1.47389e-75	7
PTTG1	3.64869e-77	0.271847	0.956	0.86	7.28752e-73	7
COPA	1.76386e-76	0.320027	0.666	0.467	3.52296e-72	7
PLS3	2.14103e-76	0.277107	0.908	0.79	4.27627e-72	7
JTB	2.31586e-76	0.279739	0.936	0.872	4.62547e-72	7
MYBL2	1.58835e-73	0.274418	0.917	0.77	3.1724e-69	7
S100A16	1.71769e-73	0.257956	0.977	0.934	3.43075e-69	7
LMAN1	3.02833e-69	0.264206	0.883	0.771	6.04847e-65	7
IPO5	7.34823e-69	0.282355	0.8	0.637	1.46766e-64	7
INTS13	4.55527e-64	0.286917	0.728	0.561	9.09824e-60	7
MSH6	1.19902e-61	0.276276	0.729	0.532	2.39481e-57	7
IMPDH2	3.14186e-57	0.253374	0.819	0.677	6.27524e-53	7
MRPL9	1.39298e-51	0.252264	0.717	0.572	2.7822e-47	7
PI3	0	1.66905	0.71	0.276	0	8
LCN2	0	0.990346	0.996	0.858	0	8
FTH1	0	0.594866	1	1	0	8
SLPI	8.71738e-303	0.883737	0.988	0.911	1.74112e-298	8
MAP1B	3.04999e-289	0.745802	0.977	0.859	6.09175e-285	8
MGP	6.48168e-282	0.997549	0.954	0.633	1.29459e-277	8
AKR1B1	1.79207e-264	0.628627	1	0.994	3.57931e-260	8
NUPR1	3.23991e-259	0.525842	0.39	0.09	6.47107e-255	8
CLIC3	1.48738e-251	0.471757	0.461	0.127	2.97074e-247	8
S100A6	3.63388e-215	0.390026	1	1	7.25796e-211	8
CSTA	2.6811e-211	0.473098	0.509	0.171	5.35496e-207	8
SERPINE1	1.08438e-206	0.575664	0.68	0.308	2.16583e-202	8
FTL	1.91435e-189	0.329702	1	1	3.82353e-185	8
FBXO2	8.90071e-189	0.497186	0.722	0.359	1.77774e-184	8
SH3BGRL3	1.3268e-183	0.510255	0.988	0.928	2.65001e-179	8
UCA1	3.28146e-182	0.692759	0.867	0.652	6.55405e-178	8
CDA	9.93438e-169	0.484013	0.674	0.345	1.98419e-164	8
GSTM3	1.71025e-168	0.543499	0.985	0.901	3.41589e-164	8
SELENOM	1.87281e-166	0.506962	0.902	0.642	3.74057e-162	8
GLRX	6.60463e-162	0.522607	0.549	0.241	1.31914e-157	8
PRNP	1.12759e-153	0.572143	0.9	0.722	2.25214e-149	8
WFDC2	6.01015e-152	0.523291	0.935	0.77	1.20041e-147	8
SAT1	4.8852e-150	0.659661	0.891	0.724	9.75722e-146	8
S100A9	5.02304e-145	0.947887	0.972	0.943	1.00325e-140	8
IFI27L2	3.85955e-141	0.324534	0.445	0.169	7.70867e-137	8
KRT23	1.47345e-136	0.336551	0.471	0.186	2.94293e-132	8
TACSTD2	1.65891e-135	0.531655	0.901	0.778	3.31334e-131	8
SUN3	2.29764e-135	0.359161	0.357	0.12	4.58909e-131	8
GPRC5A	3.19566e-133	0.579505	0.953	0.907	6.3827e-129	8
S100A4	1.26147e-127	0.623396	0.807	0.517	2.51954e-123	8
C15orf48	2.06419e-123	0.624532	0.538	0.269	4.12281e-119	8
CDC42EP5	1.32074e-122	0.403767	0.692	0.397	2.63792e-118	8
MUC16	4.75768e-122	0.291956	0.384	0.143	9.50252e-118	8
IL32	4.62992e-121	0.348542	0.437	0.177	9.24734e-117	8
MSN	2.53303e-118	0.376476	0.993	0.959	5.05923e-114	8
ATP6V1G1	1.70439e-115	0.337043	0.996	0.982	3.40418e-111	8
SLC16A4	5.69527e-114	0.337149	0.473	0.215	1.13752e-109	8
C9orf16	9.57824e-112	0.35003	0.966	0.905	1.91306e-107	8
RETREG1	6.2762e-111	0.270459	0.357	0.133	1.25355e-106	8
FILIP1L	6.67176e-111	0.254263	0.327	0.114	1.33255e-106	8
B2M	4.12636e-109	0.337281	0.998	0.986	8.24158e-105	8
DEFB1	6.02598e-105	0.270482	0.374	0.147	1.20357e-100	8
MALAT1	9.49632e-104	0.555289	0.983	0.996	1.8967e-99	8
CST6	3.90502e-99	0.337824	0.981	0.941	7.79951e-95	8
RABAC1	1.62463e-98	0.379946	0.872	0.738	3.24488e-94	8
BRI3	1.38725e-95	0.286475	0.997	0.991	2.77076e-91	8
TMSB10	9.91775e-94	0.275303	1	1	1.98087e-89	8
IGFL2-AS1	6.0878e-93	0.250908	0.3	0.11	1.21592e-88	8
HLA-B	2.60217e-91	0.377987	0.72	0.478	5.19731e-87	8
LMO4	1.38287e-88	0.369908	0.579	0.344	2.76201e-84	8
GDF15	4.61037e-86	0.286518	0.276	0.1	9.20829e-82	8
HSPB1	1.36666e-83	0.299416	0.997	0.947	2.72964e-79	8
KRT17	2.39353e-83	0.306656	0.28	0.104	4.78059e-79	8
IL18	5.51745e-83	0.355921	0.732	0.531	1.102e-78	8
OPTN	8.25792e-83	0.305471	0.61	0.363	1.64935e-78	8
G0S2	3.04068e-82	0.360273	0.339	0.143	6.07315e-78	8
PDLIM4	5.83615e-82	0.28597	0.579	0.327	1.16565e-77	8
OST4	6.65788e-82	0.296155	0.993	0.975	1.32978e-77	8
MB	1.52774e-81	0.257123	0.392	0.182	3.05135e-77	8
LY6D	9.65888e-81	0.411508	0.94	0.91	1.92917e-76	8
NBDY	1.01222e-80	0.349213	0.553	0.331	2.02171e-76	8
CSTB	1.33317e-80	0.344582	0.998	0.998	2.66274e-76	8
GSN	3.83672e-79	0.302564	0.615	0.382	7.66308e-75	8
NDUFB2	4.33853e-78	0.259794	0.989	0.955	8.66535e-74	8
CCDC71L	6.67694e-76	0.319072	0.558	0.332	1.33359e-71	8
ANKRD1	1.33715e-74	0.362197	0.345	0.153	2.67068e-70	8
GSTK1	1.36819e-73	0.291757	0.699	0.49	2.73269e-69	8
DDT	3.42686e-72	0.274913	0.938	0.855	6.84447e-68	8
SERF2	6.66088e-72	0.258357	0.997	0.995	1.33038e-67	8
S100P	1.8448e-71	0.421893	0.817	0.659	3.68461e-67	8
TIMP2	1.05493e-70	0.314744	0.779	0.597	2.107e-66	8
PRDX5	1.41455e-70	0.252669	0.992	0.986	2.82528e-66	8
ATP6V1F	1.01503e-69	0.268199	0.964	0.9	2.02732e-65	8
MAN2A1	1.09319e-65	0.293023	0.558	0.345	2.18343e-61	8
CITED2	1.82043e-65	0.27961	0.451	0.25	3.63595e-61	8
CST3	5.51404e-65	0.266305	0.966	0.925	1.10132e-60	8
LGALS3	5.9525e-65	0.312039	0.956	0.914	1.18889e-60	8
KLK5	2.5844e-64	0.37347	0.701	0.533	5.16183e-60	8
CFD	1.03333e-63	0.347124	0.469	0.274	2.06387e-59	8
KRT7	6.11415e-62	0.260737	1	1	1.22118e-57	8
OCIAD2	6.33738e-62	0.264215	0.952	0.885	1.26577e-57	8
JAK1	1.03719e-61	0.300694	0.814	0.687	2.07159e-57	8
ITGA2	6.76468e-61	0.35768	0.885	0.818	1.35111e-56	8
ASNS	8.89057e-61	0.380864	0.383	0.209	1.77571e-56	8
FAM83A	3.68805e-60	0.352186	0.658	0.475	7.36615e-56	8
PLA2G16	1.09718e-59	0.264458	0.905	0.795	2.1914e-55	8
ARHGAP29	3.22163e-59	0.273994	0.959	0.902	6.43456e-55	8
FAM107B	1.52371e-57	0.31178	0.913	0.838	3.0433e-53	8
UPP1	1.78039e-57	0.417366	0.978	0.978	3.55597e-53	8
PSAP	2.06478e-56	0.288653	0.748	0.601	4.12399e-52	8
CAPG	2.60447e-56	0.287893	0.667	0.49	5.2019e-52	8
RAMP1	5.56088e-56	0.258111	0.8	0.601	1.11067e-51	8
FOXD1	7.73564e-56	0.283727	0.69	0.489	1.54504e-51	8
MDK	5.94746e-55	0.260543	0.921	0.846	1.18789e-50	8
SFTA1P	9.02807e-55	0.296701	0.639	0.425	1.80318e-50	8
RTL8C	7.95599e-54	0.261719	0.526	0.34	1.58905e-49	8
IL11	1.55528e-51	0.309798	0.626	0.418	3.10636e-47	8
H2AFJ	4.50106e-51	0.290536	0.929	0.876	8.98997e-47	8
CD24	1.94126e-50	0.423581	0.764	0.68	3.87729e-46	8
GRN	1.03034e-49	0.268536	0.735	0.606	2.05789e-45	8
FXYD5	3.2965e-49	0.260536	0.92	0.881	6.58409e-45	8
ITGA3	9.38687e-49	0.273698	0.759	0.647	1.87484e-44	8
PSCA	6.0352e-47	0.326771	0.546	0.379	1.20541e-42	8
STK17A	1.33484e-45	0.255098	0.737	0.588	2.66607e-41	8
SPP1	2.98187e-45	0.372048	0.78	0.66	5.95569e-41	8
HERPUD1	3.31147e-43	0.283987	0.44	0.28	6.614e-39	8
IFITM3	2.31216e-42	0.254933	0.773	0.647	4.61807e-38	8
MTRNR2L1	9.28338e-40	0.286637	0.672	0.552	1.85417e-35	8
EPB41L4A-AS1	1.47391e-39	0.265707	0.532	0.375	2.94384e-35	8
AREG	2.46597e-39	0.363917	0.648	0.498	4.92528e-35	8
SARS	5.98229e-38	0.288617	0.802	0.703	1.19484e-33	8
RHOC	8.85857e-38	0.279427	0.859	0.813	1.76932e-33	8
BCL2L1	2.95979e-37	0.254137	0.719	0.607	5.9116e-33	8
LAMTOR5	3.97221e-36	0.25148	0.977	0.957	7.9337e-32	8
LAMB3	3.48337e-35	0.290135	0.477	0.338	6.95734e-31	8
SELENOW	2.2268e-34	0.2804	0.929	0.917	4.4476e-30	8
NEAT1	2.13133e-30	0.332323	0.971	0.984	4.2569e-26	8
ZFAS1	2.65419e-24	0.306928	0.998	0.999	5.30122e-20	8
PTMS	5.22853e-140	0.382548	0.999	0.988	1.04429e-135	9
MYL12B	3.32687e-138	0.359653	1	0.994	6.64477e-134	9
BTF3	5.56501e-126	0.268245	1	1	1.1115e-121	9
USP14	3.56357e-99	0.391907	0.965	0.864	7.11753e-95	9
MYL12A	1.5774e-98	0.344785	0.995	0.973	3.15055e-94	9
BCAT1	9.6607e-92	0.369792	0.615	0.301	1.92953e-87	9
EPB41L2	1.48252e-89	0.356857	0.624	0.318	2.96104e-85	9
RANBP1	7.37351e-82	0.279292	1	0.993	1.47271e-77	9
MT-ND6	3.49086e-73	0.350809	0.966	0.871	6.97229e-69	9
PSMD2	1.20355e-69	0.263384	1	0.988	2.40386e-65	9
YES1	1.33195e-68	0.348058	0.704	0.467	2.6603e-64	9
SNRPD3	6.89209e-68	0.276914	0.995	0.964	1.37656e-63	9
MSN	3.92633e-65	0.264396	0.999	0.959	7.84205e-61	9
UFD1	2.25869e-54	0.276268	0.929	0.833	4.51128e-50	9
REEP5	1.21031e-53	0.286738	0.932	0.838	2.41735e-49	9
UBE2L3	2.95291e-52	0.254309	0.973	0.901	5.89784e-48	9
GNG11	6.7054e-50	0.287831	0.832	0.672	1.33927e-45	9
COMT	8.76259e-50	0.289166	0.877	0.738	1.75015e-45	9
TNPO1	1.24846e-49	0.297405	0.882	0.787	2.49355e-45	9
BCLAF1	1.99303e-49	0.265365	0.962	0.9	3.98067e-45	9
GOLGA4	6.51004e-44	0.251668	0.926	0.84	1.30025e-39	9
KIF2A	1.64241e-43	0.260544	0.822	0.69	3.28039e-39	9
CAV1	1.7962e-41	0.25818	0.955	0.887	3.58755e-37	9
TYMS	2.02184e-39	0.268889	0.875	0.767	4.03822e-35	9
SMC5	4.49808e-37	0.253063	0.804	0.651	8.98401e-33	9
HIST1H1D	3.36083e-08	0.306064	0.465	0.406	0.000671258	9
MT-CO2	4.54784e-294	0.497206	1	1	9.08339e-290	10
FTH1	1.23978e-272	0.50629	1	1	2.47622e-268	10
TMSB10	8.74696e-232	0.572812	1	1	1.74703e-227	10
RPLP0	2.18772e-228	0.345549	1	1	4.36953e-224	10
RPS12	2.76576e-211	0.383366	1	1	5.52405e-207	10
IL11	6.02855e-210	0.83492	0.862	0.414	1.20408e-205	10
GUK1	6.64562e-206	0.517507	1	0.995	1.32733e-201	10
FTL	1.50349e-187	0.348887	1	1	3.00293e-183	10
SH3BGRL3	1.07708e-184	0.578946	0.997	0.929	2.15125e-180	10
ARPC1A	6.60371e-183	0.523315	0.996	0.957	1.31896e-178	10
G0S2	3.45615e-181	0.544404	0.505	0.141	6.90297e-177	10
FOXD1	6.5645e-172	0.632355	0.861	0.488	1.31113e-167	10
SUN3	2.51865e-165	0.384651	0.453	0.121	5.03051e-161	10
MT-CYB	1.57431e-163	0.337736	0.999	1	3.14436e-159	10
TNNT1	1.72294e-159	0.426766	1	0.993	3.44122e-155	10
BRI3	6.07294e-158	0.436822	1	0.991	1.21295e-153	10
RPL41	6.08348e-158	0.352843	1	1	1.21505e-153	10
TGM2	1.19879e-156	0.582169	0.988	0.839	2.39433e-152	10
MT-ND4	6.48705e-152	0.275942	1	1	1.29566e-147	10
MT-CO1	4.84712e-151	0.265337	1	1	9.68114e-147	10
PFN1	1.40278e-148	0.34524	1	1	2.80178e-144	10
SVIP	2.64543e-147	0.52771	0.966	0.775	5.28372e-143	10
PPP1R14B	1.45186e-145	0.313297	1	1	2.8998e-141	10
CCM2	1.38572e-142	0.519636	0.869	0.536	2.76771e-138	10
POLR2J	3.30026e-138	0.469797	0.986	0.913	6.59161e-134	10
BCL2L1	7.07522e-138	0.506622	0.896	0.604	1.41313e-133	10
SFTA1P	1.16806e-136	0.524288	0.825	0.423	2.33296e-132	10
NME4	5.32887e-136	0.514379	0.975	0.836	1.06434e-131	10
CKLF	8.18498e-136	0.510742	0.962	0.787	1.63479e-131	10
SERF2	5.3253e-132	0.380161	0.999	0.995	1.06362e-127	10
NDUFAF8	5.11173e-131	0.419982	0.996	0.967	1.02097e-126	10
OST4	5.16823e-131	0.421854	1	0.975	1.03225e-126	10
ODC1	3.07038e-130	0.481666	0.991	0.97	6.13248e-126	10
AXL	1.35506e-124	0.331885	0.531	0.189	2.70647e-120	10
SEC61G	2.37816e-124	0.299147	1	1	4.7499e-120	10
CCDC85B	2.8246e-124	0.465152	0.992	0.955	5.64157e-120	10
MAL2	1.02354e-123	0.434909	0.997	0.976	2.04432e-119	10
IL32	3.06379e-123	0.336554	0.518	0.179	6.11931e-119	10
TRIM29	1.61101e-115	0.363508	0.517	0.197	3.21767e-111	10
RPL12	1.37592e-113	0.279775	1	1	2.74813e-109	10
C9orf16	9.64374e-113	0.45007	0.988	0.906	1.92615e-108	10
RPS28	6.81251e-111	0.254342	1	1	1.36066e-106	10
PPDPF	8.88803e-110	0.354688	0.999	0.988	1.77521e-105	10
RFLNB	6.21708e-108	0.306241	0.451	0.157	1.24174e-103	10
FAM83A	1.01843e-105	0.472968	0.777	0.475	2.03411e-101	10
FOSL1	1.0755e-105	0.478476	0.832	0.552	2.1481e-101	10
RPL29	1.46407e-105	0.252054	1	1	2.92419e-101	10
HSPB1	5.24233e-105	0.40176	0.996	0.948	1.04705e-100	10
DUS1L	3.85337e-102	0.388402	0.952	0.839	7.69634e-98	10
MIF	5.85961e-102	0.380475	0.988	0.932	1.17034e-97	10
CDC42EP1	1.81713e-100	0.409612	0.761	0.432	3.62936e-96	10
DGCR6L	3.97797e-100	0.410967	0.834	0.538	7.9452e-96	10
RILP	2.39962e-98	0.33566	0.613	0.28	4.79277e-94	10
YKT6	4.89969e-97	0.392717	0.817	0.513	9.78616e-93	10
GTF3A	6.95958e-97	0.327292	0.997	0.989	1.39004e-92	10
ANAPC11	1.44397e-96	0.305315	1	0.992	2.88403e-92	10
UBE2F	1.78343e-96	0.411463	0.861	0.598	3.56204e-92	10
CDC42EP5	5.67234e-96	0.40302	0.727	0.401	1.13294e-91	10
COPS9	2.16071e-95	0.312404	0.999	0.993	4.31559e-91	10
UPP1	3.43143e-95	0.354457	1	0.977	6.85359e-91	10
UBE2D4	1.15297e-94	0.323537	0.582	0.26	2.30282e-90	10
MOK	3.21927e-94	0.426559	0.645	0.325	6.42985e-90	10
CCDC57	1.43509e-93	0.401463	0.956	0.722	2.8663e-89	10
FKBP1A	1.45712e-93	0.351817	0.999	0.974	2.91032e-89	10
ITGAE	1.55914e-93	0.393948	0.975	0.855	3.11407e-89	10
TMEM219	7.51053e-93	0.408643	0.716	0.41	1.50008e-88	10
METRN	7.02568e-92	0.377453	0.99	0.941	1.40324e-87	10
SELENOM	1.95661e-91	0.398343	0.926	0.646	3.90793e-87	10
UCA1	1.51477e-90	0.466974	0.897	0.655	3.02546e-86	10
DDAH1	3.73008e-90	0.345015	0.704	0.372	7.4501e-86	10
MEPCE	5.6704e-90	0.351801	0.683	0.36	1.13255e-85	10
DHCR24	9.92231e-90	0.41404	0.951	0.809	1.98178e-85	10
CTDNEP1	2.77418e-89	0.378869	0.938	0.783	5.54087e-85	10
LAGE3	6.15108e-89	0.319083	1	0.982	1.22855e-84	10
NDUFB2	4.11443e-88	0.35053	0.994	0.955	8.21774e-84	10
SLC25A39	1.93525e-87	0.361386	0.979	0.9	3.86527e-83	10
EGFR	6.20837e-87	0.351963	0.995	0.963	1.24e-82	10
NNT-AS1	2.34193e-86	0.302015	0.555	0.252	4.67755e-82	10
ARPC1B	2.17277e-85	0.382992	0.882	0.659	4.33967e-81	10
SELENOW	3.6614e-85	0.454552	0.968	0.916	7.31292e-81	10
AP001453.2	1.34274e-84	0.317182	0.551	0.252	2.68185e-80	10
POLE4	4.52498e-84	0.362983	0.979	0.856	9.03773e-80	10
TMEM230	1.00159e-83	0.358476	0.966	0.817	2.00047e-79	10
AREG	1.9985e-83	0.439841	0.779	0.496	3.9916e-79	10
TRAPPC1	3.41772e-82	0.330306	0.996	0.944	6.82621e-78	10
DAP	5.63595e-82	0.366724	0.916	0.723	1.12567e-77	10
PI3	1.54175e-81	0.368852	0.597	0.287	3.07933e-77	10
MT1A	1.87557e-81	0.274818	0.497	0.208	3.74608e-77	10
AL365356.5	2.28182e-81	0.332469	0.465	0.2	4.55747e-77	10
LARP6	4.77376e-81	0.34004	0.7	0.397	9.53464e-77	10
CENPX	1.82543e-80	0.3612	0.995	0.969	3.64592e-76	10
YDJC	1.68884e-79	0.364812	0.89	0.659	3.37311e-75	10
POLR2A	1.23701e-77	0.360089	0.948	0.804	2.47068e-73	10
EPN1	1.69074e-77	0.340965	0.977	0.909	3.37691e-73	10
STUB1	1.81342e-77	0.304066	0.995	0.984	3.62194e-73	10
BCL7B	2.07386e-77	0.296866	0.656	0.35	4.14211e-73	10
RTL8B	6.65026e-77	0.258305	0.473	0.202	1.32826e-72	10
ZMIZ2	2.3387e-76	0.327896	0.687	0.394	4.67108e-72	10
ANKRD1	2.3448e-76	0.344424	0.401	0.155	4.68326e-72	10
FBXO27	9.23406e-76	0.306669	0.647	0.342	1.84432e-71	10
NF2	1.04544e-75	0.327732	0.749	0.461	2.08806e-71	10
PARD6A	1.26114e-74	0.273019	0.545	0.258	2.51888e-70	10
IFI27L2	4.90774e-73	0.262426	0.425	0.175	9.80222e-69	10
TNIP1	1.06142e-72	0.344787	0.736	0.466	2.11998e-68	10
FBXW5	1.43495e-72	0.322569	0.713	0.42	2.86603e-68	10
SPHK1	3.3825e-72	0.321815	0.627	0.34	6.75586e-68	10
JCAD	3.70136e-72	0.320828	0.701	0.411	7.39274e-68	10
POPDC3	5.80133e-72	0.344643	0.704	0.425	1.1587e-67	10
PLPPR2	5.13041e-71	0.273036	0.513	0.244	1.0247e-66	10
HMGN1	6.91807e-70	0.267669	0.997	0.993	1.38175e-65	10
OCIAD2	8.20875e-70	0.337757	0.974	0.885	1.63953e-65	10
RPL39L	6.97047e-69	0.35462	0.936	0.804	1.39221e-64	10
HLA-B	7.70565e-69	0.353361	0.756	0.482	1.53905e-64	10
MIR4435-2HG	2.037e-68	0.345307	0.79	0.551	4.0685e-64	10
FIBCD1	2.09856e-68	0.253527	0.504	0.236	4.19145e-64	10
RAC2	3.94198e-68	0.349176	0.756	0.493	7.87332e-64	10
MGLL	8.11536e-68	0.33409	0.892	0.674	1.62088e-63	10
GPRC5A	4.20943e-67	0.335764	0.977	0.907	8.40749e-63	10
SUMO3	1.03163e-66	0.318816	0.944	0.815	2.06047e-62	10
COX17	1.4291e-66	0.323306	0.969	0.873	2.85434e-62	10
ELOB	2.60082e-66	0.265959	1	0.995	5.19463e-62	10
STARD10	3.56206e-66	0.326761	0.84	0.615	7.11451e-62	10
RTL8C	3.56245e-66	0.294707	0.612	0.341	7.11528e-62	10
C1QTNF6	7.66126e-66	0.3092	0.688	0.412	1.53018e-61	10
UQCR11	9.28897e-66	0.334645	0.945	0.826	1.85529e-61	10
LSM10	1.10017e-65	0.3351	0.809	0.577	2.19736e-61	10
PPP6R1	1.87429e-65	0.309761	0.951	0.836	3.74351e-61	10
RPS6KB2	2.61647e-65	0.314545	0.935	0.775	5.22587e-61	10
COTL1	5.63939e-65	0.273383	0.995	0.977	1.12636e-60	10
C12orf49	7.91037e-65	0.297433	0.61	0.34	1.57994e-60	10
CENPV	2.32778e-64	0.335432	0.906	0.752	4.64928e-60	10
RAMP1	2.38577e-64	0.313858	0.887	0.601	4.7651e-60	10
CXCL16	2.43951e-64	0.330262	0.761	0.519	4.87243e-60	10
VOPP1	1.24487e-63	0.333082	0.922	0.772	2.48637e-59	10
CHCHD10	1.78612e-63	0.293932	0.983	0.917	3.56742e-59	10
ORAI1	2.68118e-63	0.28826	0.668	0.393	5.35512e-59	10
C19orf53	5.49723e-63	0.273317	0.999	0.981	1.09796e-58	10
HGS	9.62402e-63	0.30941	0.843	0.63	1.9222e-58	10
DESI1	1.271e-62	0.325159	0.877	0.689	2.53858e-58	10
YWHAG	1.73288e-62	0.306861	0.953	0.857	3.46108e-58	10
OPTN	2.15209e-62	0.288816	0.636	0.366	4.29836e-58	10
GNB2	2.41463e-62	0.285727	0.969	0.888	4.82273e-58	10
SRM	7.63815e-62	0.329614	0.931	0.799	1.52557e-57	10
TRIR	7.9515e-62	0.282237	0.988	0.974	1.58815e-57	10
APOPT1	1.33786e-61	0.311584	0.955	0.847	2.67211e-57	10
SERPINE1	1.42438e-61	0.281692	0.61	0.317	2.84492e-57	10
MAN2A1	1.89379e-61	0.29327	0.622	0.347	3.78247e-57	10
EIF4EBP1	3.53943e-61	0.364013	0.86	0.674	7.0693e-57	10
GDI1	3.55764e-61	0.277873	0.636	0.368	7.10568e-57	10
RNF167	6.71355e-61	0.313817	0.827	0.622	1.3409e-56	10
TMEM158	2.73896e-60	0.316425	0.716	0.454	5.47052e-56	10
ZNF706	3.17705e-60	0.287392	0.986	0.946	6.34553e-56	10
NPLOC4	3.46293e-60	0.288694	0.861	0.639	6.91651e-56	10
SLC25A1	3.95449e-60	0.301982	0.679	0.418	7.8983e-56	10
H3F3B	6.33743e-60	0.262841	1	0.999	1.26577e-55	10
ADGRG1	7.32266e-60	0.31622	0.768	0.527	1.46255e-55	10
POP7	1.08258e-59	0.313208	0.951	0.849	2.16224e-55	10
POLD2	1.19025e-59	0.30642	0.945	0.85	2.37729e-55	10
STXBP6	1.37984e-59	0.283382	0.656	0.379	2.75596e-55	10
UBE2S	1.62038e-59	0.334596	0.999	0.999	3.23638e-55	10
UQCR10	1.87384e-59	0.274156	0.999	0.98	3.74262e-55	10
RAB1B	2.24704e-59	0.316424	0.858	0.658	4.48802e-55	10
TMEM54	2.87925e-59	0.311277	0.869	0.676	5.75072e-55	10
FAM96B	3.79005e-59	0.260198	0.999	0.981	7.56987e-55	10
ARL2BP	3.83651e-59	0.292507	0.769	0.529	7.66267e-55	10
S100A4	1.48903e-58	0.383825	0.81	0.522	2.97404e-54	10
TMA7	3.2747e-58	0.253166	0.999	0.995	6.54055e-54	10
CDCP1	1.04406e-57	0.283202	0.723	0.471	2.0853e-53	10
KRT10	3.36539e-57	0.287089	0.984	0.945	6.7217e-53	10
C15orf48	6.59094e-57	0.310225	0.523	0.275	1.31641e-52	10
RPS19BP1	7.29916e-57	0.267495	0.995	0.972	1.45786e-52	10
BTG1	9.89797e-57	0.305853	0.942	0.795	1.97692e-52	10
USB1	1.07475e-56	0.286898	0.771	0.54	2.14659e-52	10
RBCK1	1.86107e-56	0.291624	0.977	0.926	3.71712e-52	10
ABCA7	1.9405e-56	0.33692	0.77	0.545	3.87576e-52	10
CD163L1	3.71844e-56	0.332952	0.882	0.709	7.42684e-52	10
UBALD2	4.46975e-56	0.287554	0.514	0.271	8.92744e-52	10
JUND	7.75004e-56	0.33445	0.869	0.678	1.54791e-51	10
E2F4	8.03582e-56	0.27268	0.694	0.436	1.60499e-51	10
EMC6	1.69093e-55	0.250837	0.991	0.975	3.37729e-51	10
SLC39A4	3.97642e-55	0.291139	0.936	0.815	7.94211e-51	10
ATP6V1G1	5.64886e-55	0.254184	0.995	0.982	1.12825e-50	10
TMUB1	1.09387e-54	0.274955	0.656	0.411	2.18478e-50	10
ADIPOR1	1.19086e-54	0.316588	0.812	0.618	2.3785e-50	10
NOTCH2	1.3073e-54	0.270177	0.597	0.347	2.61107e-50	10
MESP1	2.1389e-54	0.267921	0.63	0.377	4.27203e-50	10
ATP6V1F	2.80075e-54	0.283286	0.974	0.9	5.59393e-50	10
H1F0	5.96245e-54	0.353801	0.639	0.394	1.19088e-49	10
KIF1C	9.32504e-54	0.292349	0.77	0.531	1.86249e-49	10
PRRG4	9.58657e-54	0.272279	0.682	0.432	1.91473e-49	10
FAAP20	3.51968e-53	0.270928	0.666	0.423	7.02985e-49	10
MMP24OS	3.79153e-53	0.27936	0.614	0.366	7.57282e-49	10
ZNF593	5.62929e-53	0.296141	0.917	0.775	1.12434e-48	10
C11orf24	2.17012e-52	0.262846	0.684	0.438	4.33439e-48	10
FAM120AOS	5.43933e-52	0.276094	0.67	0.433	1.0864e-47	10
TFDP1	6.72736e-52	0.299045	0.831	0.665	1.34366e-47	10
C4orf48	7.03021e-52	0.298785	0.923	0.802	1.40414e-47	10
NUDT8	1.09106e-51	0.275163	0.835	0.605	2.17917e-47	10
NUDT14	2.97006e-51	0.271004	0.709	0.472	5.9321e-47	10
VEGFB	3.19322e-51	0.290946	0.748	0.53	6.37782e-47	10
SLC10A3	5.96135e-51	0.2818	0.657	0.425	1.19066e-46	10
CYB5R3	1.20143e-50	0.277394	0.752	0.534	2.39961e-46	10
DDT	1.24041e-50	0.270875	0.973	0.855	2.47747e-46	10
ISCA1	1.78023e-50	0.287286	0.836	0.658	3.55565e-46	10
KXD1	1.88951e-50	0.294742	0.753	0.563	3.77392e-46	10
PITPNA-AS1	2.65648e-50	0.280934	0.661	0.431	5.30579e-46	10
GANAB	2.79453e-50	0.293939	0.839	0.668	5.58151e-46	10
ZYX	3.98936e-50	0.255024	0.629	0.385	7.96795e-46	10
BRK1	6.40774e-50	0.263532	0.975	0.885	1.27982e-45	10
ARHGDIA	8.57693e-50	0.268423	0.966	0.883	1.71307e-45	10
NMB	1.28024e-49	0.310853	0.919	0.785	2.55702e-45	10
ARHGAP29	1.77341e-49	0.276154	0.968	0.903	3.54203e-45	10
SYNGR2	3.3692e-48	0.277446	0.742	0.542	6.7293e-44	10
SSH2	4.27529e-48	0.270844	0.639	0.411	8.53903e-44	10
VTI1B	4.4742e-48	0.307307	0.922	0.801	8.93633e-44	10
CDA	1.00682e-47	0.267464	0.596	0.354	2.01093e-43	10
RHOD	1.02067e-47	0.305764	0.866	0.753	2.03859e-43	10
MDK	1.57229e-47	0.301673	0.962	0.846	3.14033e-43	10
RGS10	2.3635e-47	0.278844	0.775	0.565	4.72062e-43	10
RHEB	3.01572e-47	0.255369	0.977	0.937	6.0233e-43	10
HSF1	3.04902e-47	0.257357	0.792	0.589	6.08981e-43	10
SMDT1	6.0777e-47	0.272142	0.823	0.64	1.2139e-42	10
ITGB1BP1	7.34312e-47	0.25865	0.969	0.901	1.46664e-42	10
VPS4A	1.43649e-46	0.254671	0.695	0.46	2.8691e-42	10
WFDC2	3.36107e-46	0.304158	0.921	0.774	6.71307e-42	10
HES4	1.72481e-45	0.294554	0.696	0.485	3.44496e-41	10
SNX3	4.22237e-45	0.250035	0.955	0.886	8.43334e-41	10
GNG5	4.98294e-45	0.271027	0.988	0.977	9.95243e-41	10
LINC00467	7.70572e-45	0.252542	0.597	0.373	1.53906e-40	10
TMEM134	1.67291e-44	0.263129	0.822	0.629	3.34131e-40	10
C19orf24	2.59849e-44	0.273181	0.829	0.67	5.18996e-40	10
SLPI	4.47593e-44	0.286736	0.971	0.913	8.93978e-40	10
CHPF	5.01096e-44	0.255608	0.704	0.487	1.00084e-39	10
DDA1	6.99662e-44	0.286755	0.795	0.63	1.39743e-39	10
HOMER3	3.30416e-43	0.263449	0.89	0.751	6.5994e-39	10
PKN1	4.24776e-43	0.260836	0.845	0.706	8.48406e-39	10
MT2A	6.84235e-43	0.280056	0.999	0.994	1.36662e-38	10
C1orf122	1.42577e-42	0.265893	0.742	0.546	2.8477e-38	10
PRR13	1.43513e-42	0.261809	0.922	0.812	2.86639e-38	10
EMD	5.61468e-42	0.254391	0.936	0.82	1.12142e-37	10
DMKN	1.00231e-41	0.250178	0.922	0.798	2.00192e-37	10
MYL6B	1.28645e-40	0.271766	0.765	0.603	2.56942e-36	10
RHOC	2.41143e-40	0.300571	0.917	0.812	4.81635e-36	10
RHOF	2.77598e-40	0.278053	0.732	0.548	5.54447e-36	10
NCEH1	2.82582e-40	0.251357	0.684	0.467	5.64402e-36	10
TMEM106C	3.26479e-40	0.270222	0.903	0.795	6.52077e-36	10
CISD3	3.41629e-40	0.257893	0.783	0.605	6.82336e-36	10
USP40	4.49355e-40	0.266039	0.922	0.826	8.97496e-36	10
COX14	5.99073e-40	0.263002	0.905	0.82	1.19653e-35	10
FAM107B	6.08386e-40	0.277596	0.939	0.838	1.21513e-35	10
SAT1	8.00259e-40	0.28323	0.868	0.728	1.59836e-35	10
RAB32	2.2813e-39	0.261388	0.844	0.688	4.55645e-35	10
BCL7C	1.19533e-38	0.251195	0.843	0.696	2.38743e-34	10
ZFP36L1	6.52442e-38	0.297892	0.866	0.745	1.30312e-33	10
BEX3	5.43896e-36	0.253853	0.925	0.828	1.08632e-31	10
CENPA	3.52182e-34	0.283059	0.51	0.312	7.03413e-30	10
FXYD5	2.57753e-30	0.255525	0.942	0.881	5.14809e-26	10
C12orf75	0	0.367185	0.331	0.015	0	11
MT-ND2	2.6898e-243	0.774699	1	1	5.37234e-239	11
MT-ND1	6.64725e-231	0.696883	1	1	1.32766e-226	11
KTN1	1.32973e-180	0.665623	1	0.984	2.65586e-176	11
L1CAM	4.80132e-175	0.391155	0.43	0.075	9.58968e-171	11
FN1	6.14782e-153	0.814955	0.783	0.278	1.2279e-148	11
CYP1B1	2.90392e-151	0.799922	0.781	0.264	5.80001e-147	11
RPS7	5.11954e-126	0.282774	1	1	1.02253e-121	11
LGALS3	2.82511e-108	0.580821	0.983	0.915	5.64258e-104	11
FBLN1	4.78858e-102	0.576317	0.892	0.576	9.56423e-98	11
RACK1	2.59261e-98	0.307862	1	1	5.17823e-94	11
SPTBN1	8.82132e-94	0.563893	0.978	0.829	1.76188e-89	11
MAL	3.04331e-90	0.509122	0.963	0.75	6.0784e-86	11
SEPT7	2.84732e-89	0.504668	0.974	0.856	5.68694e-85	11
SYNE2	5.0508e-85	0.605274	0.854	0.536	1.0088e-80	11
TGFBR1	7.05964e-77	0.47751	0.708	0.366	1.41002e-72	11
TUBB	5.14833e-76	0.364145	1	0.994	1.02828e-71	11
SQSTM1	2.78869e-73	0.387129	0.998	0.993	5.56985e-69	11
FOS	5.22028e-73	0.427669	0.482	0.174	1.04265e-68	11
ACTN1	3.95367e-72	0.448119	0.978	0.876	7.89667e-68	11
ALDH1A3	6.88951e-72	0.487218	0.824	0.509	1.37604e-67	11
H2AFY	2.10974e-71	0.404068	0.972	0.897	4.21379e-67	11
KLK6	3.29301e-70	0.412441	0.991	0.948	6.57714e-66	11
TGFB2	2.58883e-68	0.260802	0.331	0.092	5.17068e-64	11
GGCT	1.21821e-66	0.455745	0.905	0.708	2.43313e-62	11
LY6E	1.43693e-64	0.384185	0.987	0.93	2.86998e-60	11
BZW2	1.45964e-64	0.459136	0.901	0.708	2.91533e-60	11
CANX	1.79701e-64	0.37498	0.996	0.928	3.58917e-60	11
CHML	3.32869e-63	0.470159	0.91	0.734	6.64839e-59	11
NPM1	3.9821e-63	0.301206	1	1	7.95345e-59	11
PRRC2C	2.7711e-62	0.37826	0.963	0.859	5.53472e-58	11
DSP	1.23549e-61	0.44797	0.951	0.76	2.46764e-57	11
INHBA	1.28684e-60	0.478856	0.667	0.361	2.5702e-56	11
CAMK2N1	1.97969e-59	0.463408	0.895	0.723	3.95404e-55	11
ANP32E	4.53403e-59	0.449293	0.873	0.593	9.05582e-55	11
NPC2	5.66313e-59	0.387455	0.981	0.922	1.1311e-54	11
CDK13	9.88984e-58	0.359916	0.563	0.266	1.9753e-53	11
SOX4	1.42919e-56	0.360886	0.525	0.229	2.85452e-52	11
DIO2	1.82928e-55	0.490405	0.832	0.573	3.65361e-51	11
SLC2A3	9.48862e-55	0.365797	0.394	0.146	1.89516e-50	11
HNRNPA2B1	1.79053e-54	0.30805	0.998	0.987	3.57622e-50	11
NUCKS1	8.97928e-54	0.335112	1	0.984	1.79343e-49	11
HNRNPAB	7.2287e-50	0.316177	1	0.987	1.44379e-45	11
CENPF	2.86667e-48	0.646387	0.91	0.761	5.72559e-44	11
HNRNPU	1.31234e-47	0.324656	1	0.968	2.62114e-43	11
ENAH	1.7299e-47	0.341238	0.996	0.956	3.45513e-43	11
CBX3	3.52856e-47	0.321603	0.957	0.875	7.0476e-43	11
CEBPB	1.12734e-44	0.370125	0.959	0.882	2.25163e-40	11
EIF4G1	2.44161e-44	0.319112	0.978	0.911	4.87662e-40	11
EPAS1	2.60903e-44	0.354176	0.837	0.624	5.21102e-40	11
CLTB	1.26419e-43	0.317957	0.963	0.896	2.52496e-39	11
GCSH	6.54455e-43	0.339261	0.959	0.873	1.30714e-38	11
PMEPA1	3.85205e-42	0.426979	0.957	0.905	7.69371e-38	11
IARS2	6.09e-42	0.349596	0.877	0.738	1.21636e-37	11
HES1	1.0158e-41	0.280377	0.391	0.163	2.02886e-37	11
MYO1B	4.7043e-41	0.339523	0.884	0.687	9.39589e-37	11
PDIA6	1.7332e-40	0.287924	0.998	0.968	3.46171e-36	11
TPR	3.20641e-40	0.351929	0.841	0.647	6.40416e-36	11
NR2F2	1.33561e-39	0.386545	0.806	0.597	2.66761e-35	11
CXXC5	3.65076e-39	0.323512	0.675	0.41	7.29166e-35	11
INHBB	2.17107e-38	0.333734	0.701	0.454	4.33628e-34	11
TMEM14B	2.74599e-38	0.297928	0.942	0.883	5.48456e-34	11
PPM1G	5.53307e-38	0.26035	0.998	0.987	1.10512e-33	11
TAX1BP1	1.52243e-37	0.315462	0.923	0.825	3.04075e-33	11
RALA	2.4532e-37	0.30972	0.66	0.408	4.89978e-33	11
RDX	2.46998e-37	0.305015	0.935	0.856	4.9333e-33	11
MIS18BP1	4.03421e-37	0.366573	0.755	0.556	8.05753e-33	11
SQLE	4.9925e-37	0.336428	0.652	0.401	9.97153e-33	11
ITGB1	2.2655e-36	0.27519	0.972	0.937	4.52487e-32	11
PCDH7	3.21842e-36	0.309334	0.598	0.333	6.42814e-32	11
PSMA3	5.20858e-36	0.276631	0.998	0.954	1.04031e-31	11
PXDN	5.61917e-36	0.318241	0.632	0.397	1.12232e-31	11
PHF14	2.67916e-35	0.315393	0.66	0.422	5.35109e-31	11
LRPPRC	3.26467e-35	0.301466	0.944	0.829	6.52053e-31	11
CCNI	6.06238e-35	0.275818	0.957	0.896	1.21084e-30	11
RAB10	8.25082e-35	0.293439	0.929	0.842	1.64794e-30	11
CFAP36	2.23147e-34	0.289033	0.768	0.551	4.45691e-30	11
SFXN1	5.19564e-34	0.305025	0.649	0.416	1.03772e-29	11
CCT4	5.66445e-34	0.264732	0.994	0.967	1.13136e-29	11
ATP5F1A	5.88006e-34	0.274092	0.966	0.886	1.17442e-29	11
MSI2	1.21421e-33	0.287903	0.637	0.387	2.42513e-29	11
SCD	2.08805e-33	0.326843	0.617	0.371	4.17045e-29	11
MBD2	2.90825e-33	0.293441	0.88	0.747	5.80866e-29	11
ACSL3	3.94837e-33	0.270529	0.976	0.882	7.88608e-29	11
MRPL32	4.54337e-33	0.291655	0.669	0.438	9.07447e-29	11
ANLN	5.09846e-33	0.427458	0.735	0.568	1.01832e-28	11
SMAD2	8.32687e-33	0.273232	0.665	0.417	1.66313e-28	11
MAZ	1.15037e-32	0.30421	0.776	0.603	2.29764e-28	11
RNF130	2.35715e-32	0.278421	0.531	0.302	4.70794e-28	11
SPTAN1	3.04621e-32	0.314475	0.783	0.593	6.08419e-28	11
NSD1	3.18535e-32	0.326003	0.692	0.496	6.3621e-28	11
GRK6	2.114e-31	0.257589	0.591	0.35	4.22229e-27	11
MKI67	2.39728e-31	0.478779	0.854	0.732	4.78808e-27	11
MGAT4B	1.07161e-30	0.284858	0.877	0.753	2.14033e-26	11
ME2	1.46223e-30	0.263249	0.557	0.336	2.92052e-26	11
AMIGO2	1.64731e-30	0.25135	0.469	0.25	3.29018e-26	11
IRF2BP2	1.70509e-30	0.290236	0.604	0.382	3.40558e-26	11
FSCN1	4.35015e-30	0.288981	0.877	0.777	8.68856e-26	11
SFRP1	1.14615e-29	0.34305	0.69	0.5	2.2892e-25	11
ACTR2	1.59188e-29	0.277107	0.944	0.846	3.17946e-25	11
CTSD	1.96521e-29	0.315732	0.847	0.707	3.92511e-25	11
PNPT1	2.57069e-29	0.300083	0.766	0.585	5.13445e-25	11
PPP2R5E	4.45117e-29	0.298233	0.735	0.551	8.89031e-25	11
FUT8	7.20854e-29	0.263505	0.566	0.345	1.43976e-24	11
PITX1	8.59975e-29	0.2915	0.643	0.444	1.71763e-24	11
XPO1	9.16041e-29	0.268091	0.912	0.824	1.82961e-24	11
PNN	1.34429e-28	0.256123	0.968	0.904	2.68494e-24	11
CUL3	2.52609e-28	0.256133	0.918	0.823	5.04535e-24	11
IQGAP1	4.28349e-28	0.262999	0.944	0.863	8.55541e-24	11
HTATSF1	5.37459e-28	0.256793	0.942	0.85	1.07347e-23	11
DBN1	1.33773e-27	0.253634	0.654	0.437	2.67186e-23	11
AGAP1	1.85588e-27	0.267318	0.695	0.477	3.70676e-23	11
CSE1L	3.883e-27	0.269083	0.914	0.825	7.75551e-23	11
CYB5A	3.97358e-27	0.255395	0.908	0.806	7.93643e-23	11
MARCKSL1	5.91455e-27	0.261515	0.884	0.774	1.18131e-22	11
TRIP12	1.5233e-26	0.278833	0.802	0.623	3.04249e-22	11
SVIL	1.52952e-26	0.261683	0.598	0.386	3.0549e-22	11
CHD4	1.98474e-26	0.251252	0.951	0.871	3.96412e-22	11
BASP1	3.41205e-26	0.260895	0.968	0.911	6.81489e-22	11
HIF1A	3.50511e-26	0.270298	0.832	0.707	7.00075e-22	11
MYBL2	3.56357e-26	0.274516	0.877	0.776	7.11751e-22	11
TMEM14C	3.87515e-26	0.25258	0.901	0.781	7.73984e-22	11
ROCK1	5.04949e-26	0.274586	0.703	0.51	1.00853e-21	11
DDX1	5.28414e-26	0.253279	0.897	0.802	1.0554e-21	11
ASAP2	7.90364e-26	0.257121	0.596	0.393	1.57859e-21	11
STAU1	1.79186e-25	0.250278	0.953	0.897	3.57888e-21	11
KDM1A	3.0716e-25	0.269859	0.695	0.508	6.1349e-21	11
DEGS1	3.24725e-25	0.265849	0.643	0.453	6.48572e-21	11
EIF3B	3.72812e-25	0.256463	0.908	0.824	7.44617e-21	11
SPART	4.45191e-25	0.2527	0.757	0.562	8.89181e-21	11
TPM1	2.40209e-24	0.268675	0.895	0.81	4.79769e-20	11
BIRC6	2.63802e-24	0.251765	0.733	0.544	5.26892e-20	11
ADNP	4.50401e-24	0.260932	0.742	0.571	8.99587e-20	11
NORAD	8.0806e-24	0.264577	0.656	0.465	1.61394e-19	11
TMPO	1.11636e-23	0.264689	0.871	0.762	2.2297e-19	11
STMP1	2.42089e-23	0.256872	0.665	0.484	4.83524e-19	11
FLOT1	2.99569e-23	0.258327	0.686	0.511	5.98329e-19	11
TRIM44	3.47933e-23	0.271497	0.806	0.683	6.94926e-19	11
CRYBG1	3.84158e-23	0.258496	0.628	0.435	7.67278e-19	11
ROCK2	5.87732e-23	0.256046	0.804	0.678	1.17388e-18	11
BAZ1A	1.31958e-22	0.263069	0.804	0.678	2.63559e-18	11
LBR	1.99686e-22	0.28017	0.796	0.666	3.98833e-18	11
SMC4	1.27829e-21	0.251094	0.89	0.797	2.55314e-17	11
FAF2	1.09435e-20	0.255713	0.703	0.554	2.18574e-16	11
ZFP36L2	3.41733e-20	0.267669	0.729	0.599	6.82543e-16	11
MYADM	3.10381e-19	0.25271	0.684	0.533	6.19923e-15	11
ASPM	4.05359e-18	0.394788	0.613	0.471	8.09624e-14	11
PEG10	2.95677e-17	0.255534	0.826	0.726	5.90555e-13	11
AURKA	3.33518e-17	0.396064	0.649	0.505	6.66135e-13	11
TPX2	3.37694e-15	0.329286	0.839	0.784	6.74477e-11	11
DLGAP5	4.05906e-15	0.328653	0.632	0.527	8.10715e-11	11
CENPA	3.54477e-13	0.281867	0.452	0.316	7.07996e-09	11
NUSAP1	4.26537e-13	0.270784	0.576	0.436	8.51922e-09	11
TOP2A	3.87499e-10	0.332782	0.733	0.653	7.73953e-06	11
HIST1H1B	2.68793e-08	0.354749	0.452	0.369	0.000536861	11
HIST1H1E	5.82404e-08	0.31626	0.488	0.395	0.00116324	11
RPL12	4.72548e-206	0.62831	1	1	9.43821e-202	12
RPS27	1.49728e-166	0.68069	1	1	2.99052e-162	12
MT-ND1	5.5114e-157	0.591604	0.997	1	1.10079e-152	12
RPLP0	2.63947e-148	0.351076	1	1	5.27182e-144	12
MYBL2	6.17688e-140	0.845471	0.972	0.774	1.23371e-135	12
RPS18	2.24806e-138	0.432391	1	1	4.49005e-134	12
MT-CO1	2.14185e-136	0.342417	1	1	4.27791e-132	12
RPS12	5.64028e-135	0.369739	1	1	1.12653e-130	12
MT-ND4	3.24081e-134	0.340223	1	1	6.47288e-130	12
RPS28	1.88724e-131	0.37013	1	1	3.76939e-127	12
RPS3	8.46471e-126	0.35479	1	1	1.69066e-121	12
EEF1A1	6.63817e-125	0.495784	1	1	1.32584e-120	12
RPS23	1.47274e-123	0.310208	1	1	2.94149e-119	12
RPL29	1.28022e-112	0.327666	1	1	2.55698e-108	12
RPL34	3.00434e-112	0.419971	1	1	6.00057e-108	12
RPL28	3.30768e-111	0.270635	1	1	6.60644e-107	12
RPS19	1.26314e-110	0.252067	1	1	2.52286e-106	12
EEF1B2	1.07375e-107	0.408276	1	1	2.14461e-103	12
RPL37A	3.72634e-105	0.368484	1	1	7.44262e-101	12
RPS21	3.67352e-103	0.284587	1	1	7.33712e-99	12
HMGA1	8.31476e-102	0.427559	1	0.999	1.66071e-97	12
RPS6	2.10644e-100	0.294577	1	1	4.20718e-96	12
S100A14	2.73026e-99	0.569796	1	0.995	5.45315e-95	12
PEA15	6.44956e-97	0.511481	0.728	0.294	1.28817e-92	12
RPLP1	2.29678e-94	0.270623	1	1	4.58737e-90	12
FN1	4.11357e-90	0.578341	0.72	0.28	8.21604e-86	12
MT-CO2	4.61039e-89	0.369991	1	1	9.20832e-85	12
RPL32	3.40689e-88	0.26095	1	1	6.80458e-84	12
RPL14	5.68184e-88	0.309913	1	1	1.13483e-83	12
RPL35A	2.35883e-86	0.284958	1	1	4.71129e-82	12
TAGLN2	5.59497e-85	0.603596	0.987	0.965	1.11748e-80	12
JTB	1.38885e-84	0.53173	0.982	0.874	2.77395e-80	12
RPL24	5.62435e-83	0.251446	1	1	1.12335e-78	12
RPL11	3.95059e-82	0.265667	1	1	7.89051e-78	12
RPL6	7.64267e-82	0.273	1	1	1.52647e-77	12
RPLP2	1.55297e-77	0.270586	1	1	3.10175e-73	12
PABPC1	2.41255e-77	0.326986	1	1	4.81859e-73	12
ATP5F1E	1.88193e-74	0.34818	1	1	3.75878e-70	12
RPL9	2.90261e-73	0.253326	1	1	5.79738e-69	12
RPL23	1.3059e-69	0.309047	1	1	2.60827e-65	12
ARPC2	2.09818e-68	0.3735	1	0.999	4.19069e-64	12
ARNT2	2.0261e-67	0.257867	0.375	0.102	4.04673e-63	12
LSM2	7.6878e-66	0.4659	0.92	0.728	1.53549e-61	12
FAM189B	2.29587e-65	0.277316	0.455	0.146	4.58554e-61	12
SQLE	3.52408e-65	0.534583	0.743	0.4	7.03864e-61	12
PKIB	2.33839e-63	0.283271	0.308	0.077	4.67046e-59	12
RPL22L1	4.68141e-61	0.54394	0.974	0.844	9.35018e-57	12
AL365181.2	1.29888e-60	0.253156	0.383	0.114	2.59425e-56	12
GNAS	1.72628e-60	0.267472	1	1	3.4479e-56	12
UBE2Q1	9.56922e-60	0.372654	0.663	0.302	1.91126e-55	12
CCNI	8.51111e-58	0.378246	0.982	0.896	1.69992e-53	12
LCP1	1.01856e-56	0.285423	0.563	0.213	2.03437e-52	12
S100A16	2.0478e-55	0.407907	0.985	0.935	4.09007e-51	12
DEK	8.46834e-54	0.367539	0.982	0.961	1.69138e-49	12
RAB13	4.27628e-53	0.427269	0.92	0.753	8.54101e-49	12
S100A10	8.15787e-53	0.329491	1	1	1.62937e-48	12
SOX4	3.61075e-51	0.281831	0.558	0.229	7.21175e-47	12
NUDT3	4.14131e-51	0.300026	0.645	0.296	8.27143e-47	12
RPS20	5.31693e-51	0.298035	1	0.997	1.06195e-46	12
AHCY	7.71987e-51	0.386125	0.956	0.851	1.54189e-46	12
SHC1	3.20742e-50	0.321807	0.686	0.334	6.40618e-46	12
ZFAS1	1.70445e-48	0.34393	0.997	0.999	3.40429e-44	12
PRELID1	1.83058e-48	0.268917	1	0.999	3.65621e-44	12
RBCK1	2.00711e-48	0.365095	0.972	0.927	4.00879e-44	12
RUSC1	7.82306e-47	0.303116	0.63	0.303	1.5625e-42	12
UQCRQ	6.37341e-46	0.350142	0.987	0.953	1.27296e-41	12
PMEPA1	1.16742e-45	0.391847	0.972	0.905	2.3317e-41	12
EIF3L	5.8638e-43	0.311384	0.987	0.964	1.17118e-38	12
ISG20L2	6.95755e-43	0.311101	0.668	0.349	1.38963e-38	12
NBEAL1	1.97976e-42	0.328818	0.776	0.478	3.95418e-38	12
B4GALT2	2.36952e-42	0.26133	0.584	0.273	4.73264e-38	12
CACNG6	4.1832e-42	0.25175	0.445	0.179	8.35511e-38	12
RPS10	5.35442e-42	0.287074	0.992	0.965	1.06944e-37	12
C1orf43	2.09278e-41	0.357228	0.91	0.714	4.17991e-37	12
AGPAT1	1.60205e-40	0.260903	0.537	0.247	3.19978e-36	12
SPATS2L	1.79914e-39	0.315258	0.985	0.944	3.59343e-35	12
BCAT1	8.81838e-39	0.279942	0.627	0.306	1.76129e-34	12
CTDNEP1	1.07357e-38	0.329099	0.931	0.786	2.14424e-34	12
RWDD1	1.68134e-38	0.327985	0.954	0.864	3.35813e-34	12
HINT1	2.46895e-38	0.260886	1	0.998	4.93124e-34	12
TMEM14B	4.43651e-38	0.331659	0.964	0.883	8.86105e-34	12
LAMTOR2	1.39025e-37	0.340793	0.879	0.691	2.77675e-33	12
SCD	1.74807e-37	0.349642	0.663	0.371	3.49143e-33	12
COMMD6	3.67015e-37	0.30361	0.969	0.908	7.3304e-33	12
SSR2	2.10318e-36	0.354042	0.905	0.699	4.20069e-32	12
MRPL14	1.9017e-35	0.321651	0.959	0.888	3.79826e-31	12
C6orf132	2.78876e-35	0.269815	0.632	0.342	5.56999e-31	12
MTDH	5.78496e-35	0.269507	0.995	0.981	1.15543e-30	12
SNHG7	7.17701e-35	0.325583	0.835	0.613	1.43346e-30	12
COPA	2.42078e-34	0.300954	0.74	0.473	4.83502e-30	12
TMA7	2.42752e-34	0.295077	1	0.995	4.84849e-30	12
TOMM7	6.55889e-34	0.26712	0.997	0.978	1.31001e-29	12
CAMLG	1.24303e-32	0.261994	0.712	0.424	2.4827e-28	12
AL033504.1	1.76731e-32	0.290803	0.717	0.435	3.52984e-28	12
NAXE	5.21355e-32	0.358357	0.815	0.622	1.0413e-27	12
RPS19BP1	1.1549e-31	0.262951	0.997	0.972	2.30668e-27	12
SLC25A6	4.92818e-31	0.301257	0.985	0.978	9.84306e-27	12
RPL17	7.38117e-31	0.256948	0.704	0.433	1.47424e-26	12
C6orf48	1.07034e-30	0.250004	0.622	0.347	2.1378e-26	12
TXNL4A	2.30089e-30	0.297969	0.943	0.861	4.59556e-26	12
APH1A	6.26953e-30	0.294357	0.702	0.456	1.25221e-25	12
NABP2	6.75547e-30	0.270957	0.771	0.513	1.34927e-25	12
CRTAP	2.80434e-29	0.259605	0.666	0.404	5.60111e-25	12
PCLAF	4.13145e-29	0.320248	0.856	0.691	8.25174e-25	12
AFDN	8.70439e-29	0.302582	0.771	0.57	1.73853e-24	12
UBE2D2	9.02788e-29	0.285864	0.941	0.812	1.80314e-24	12
EMD	1.38646e-28	0.267666	0.936	0.822	2.76918e-24	12
PKIG	1.02901e-27	0.256689	0.661	0.398	2.05525e-23	12
KRT10	2.32564e-26	0.265241	0.99	0.946	4.64501e-22	12
KIF3B	7.69063e-26	0.252553	0.748	0.516	1.53605e-21	12
ATOX1	9.26791e-26	0.310734	0.987	0.967	1.85108e-21	12
DHCR24	1.3718e-25	0.306625	0.905	0.812	2.7399e-21	12
RALY	4.22265e-25	0.272761	0.887	0.757	8.43391e-21	12
CAMK2N1	1.06896e-24	0.276793	0.874	0.724	2.13504e-20	12
HDGF	1.37002e-24	0.278625	0.979	0.934	2.73635e-20	12
MAZ	3.61393e-24	0.250429	0.807	0.603	7.21809e-20	12
BOLA3	6.59381e-24	0.255913	0.889	0.739	1.31698e-19	12
SLC2A4RG	9.50422e-24	0.266439	0.864	0.735	1.89828e-19	12
RBBP8	1.64656e-23	0.252579	0.63	0.402	3.28868e-19	12
PRR13	2.84543e-23	0.269237	0.928	0.813	5.68318e-19	12
HDGFL3	3.25315e-23	0.257291	0.74	0.546	6.49751e-19	12
CD24	1.2403e-22	0.29178	0.843	0.681	2.47725e-18	12
LARP1	1.58247e-22	0.263184	0.902	0.774	3.16067e-18	12
NENF	7.34652e-22	0.281991	0.895	0.822	1.46732e-17	12
RAB25	4.56876e-20	0.251018	0.779	0.612	9.12519e-16	12
CKS1B	1.75567e-19	0.269272	0.91	0.86	3.50659e-15	12
CLTB	4.19999e-19	0.255686	0.961	0.897	8.38865e-15	12
RPL39L	3.16672e-18	0.259772	0.9	0.807	6.32489e-14	12
ARL6IP1	6.88035e-15	0.274207	0.694	0.525	1.37421e-10	12
RPS24	1.19749e-50	0.259228	1	1	2.39175e-46	13
RPS21	1.24949e-48	0.253929	1	1	2.49561e-44	13
RPS18	1.22145e-43	0.257659	1	1	2.4396e-39	13
NPM1	1.07468e-42	0.297851	1	1	2.14645e-38	13
RPS27	1.34649e-32	0.284926	1	1	2.68934e-28	13
HNRNPH1	3.4163e-16	0.284646	0.934	0.625	6.82337e-12	13
LRRC75A	6.06034e-15	0.728278	0.336	0.236	1.21043e-10	13
MTRNR2L12	1.56325e-14	0.34774	0.997	0.944	3.12229e-10	13
PPP1CB	1.08576e-13	0.290947	0.952	0.675	2.16859e-09	13
RPL37	8.62137e-134	0.545287	1	1	1.72195e-129	14
TMSB4X	4.52889e-94	0.49527	1	1	9.04554e-90	14
RPL32	1.43808e-92	0.410968	1	1	2.87228e-88	14
RPL19	2.0732e-84	0.347849	1	1	4.14081e-80	14
RPS27A	8.21306e-80	0.28545	1	1	1.64039e-75	14
RPS29	2.56119e-71	0.417444	1	1	5.11547e-67	14
S100A11	4.98148e-71	0.40033	1	1	9.9495e-67	14
S100A6	3.04289e-68	0.412272	1	1	6.07757e-64	14
RPS21	2.66598e-67	0.349104	1	1	5.32477e-63	14
RPL41	3.73195e-67	0.340544	1	1	7.45383e-63	14
RPS23	4.66658e-61	0.288859	1	1	9.32056e-57	14
RPS3	1.81011e-60	0.320707	1	1	3.61533e-56	14
RPL26	1.24837e-55	0.306617	1	1	2.49338e-51	14
PHKG1	3.51948e-52	0.73014	0.352	0.109	7.02946e-48	14
RPS24	5.96871e-50	0.302049	1	1	1.19213e-45	14
FAU	1.44481e-49	0.281096	1	1	2.88572e-45	14
RPS15A	1.51836e-48	0.278962	1	1	3.03262e-44	14
RPL18	6.5214e-48	0.277798	1	1	1.30252e-43	14
RPL38	1.12666e-46	0.349672	1	1	2.25028e-42	14
TMSB10	1.27599e-45	0.35006	1	1	2.54853e-41	14
RPL30	3.53305e-45	0.253354	1	1	7.05657e-41	14
RPS16	4.68764e-45	0.252317	1	1	9.36263e-41	14
RPL23A	7.2054e-45	0.268572	1	1	1.43914e-40	14
EIF5A	2.71823e-38	0.409759	1	0.99	5.42911e-34	14
RPL27A	4.71451e-37	0.298813	1	1	9.41629e-33	14
LRRC75A	3.0685e-36	0.826422	0.452	0.235	6.12872e-32	14
SEC61G	5.9954e-35	0.302914	1	1	1.19746e-30	14
SUB1	3.54859e-34	0.324611	1	0.999	7.08759e-30	14
KRT18	1.29902e-31	0.254171	1	1	2.59453e-27	14
RPL27	2.30528e-30	0.254624	1	1	4.60434e-26	14
MGP	1.02098e-29	0.379247	1	0.645	2.0392e-25	14
MT2A	2.53244e-28	0.25847	1	0.994	5.05804e-24	14
SEM1	6.84399e-26	0.268396	1	1	1.36695e-21	14
B2M	5.93108e-25	0.376302	1	0.987	1.18462e-20	14
C1QBP	1.88804e-23	0.272004	1	0.999	3.77099e-19	14
UBE2S	3.36915e-23	0.312344	1	0.999	6.7292e-19	14
NDUFS5	4.40823e-23	0.269542	1	0.999	8.80455e-19	14
BST2	8.4244e-23	0.305756	0.97	0.578	1.68261e-18	14
LGALS1	1.35101e-22	0.251618	1	0.999	2.69837e-18	14
CSTB	4.20473e-22	0.264117	1	0.998	8.39811e-18	14
SELENOM	1.48933e-21	0.339819	0.99	0.651	2.97464e-17	14
GSTM3	5.83324e-20	0.357521	0.997	0.904	1.16507e-15	14
MYL12B	7.48418e-20	0.25237	1	0.994	1.49481e-15	14
CD63	8.76338e-18	0.260864	1	0.998	1.75031e-13	14
AKR1B1	2.67578e-17	0.260547	1	0.994	5.34434e-13	14
COX8A	1.2915e-16	0.254762	1	0.997	2.5795e-12	14
FAM96B	4.32559e-16	0.272662	1	0.981	8.63951e-12	14
PPP1CB	5.04395e-15	0.335565	0.924	0.676	1.00743e-10	14
MYL12A	1.39928e-14	0.258931	1	0.974	2.79479e-10	14
COX6A1	7.91844e-14	0.30215	1	0.975	1.58155e-09	14
UQCR10	1.74178e-13	0.25012	1	0.981	3.47887e-09	14
OCIAD2	4.20062e-13	0.25097	1	0.886	8.38989e-09	14
PLP2	2.26414e-12	0.252678	0.92	0.645	4.52217e-08	14
TRAPPC1	1.80845e-11	0.259479	1	0.945	3.61201e-07	14
COMT	1.16652e-10	0.261556	0.97	0.74	2.32988e-06	14
CDKN2A	1.78075e-10	0.253598	0.997	0.942	3.55669e-06	14
TK1	5.96851e-09	0.285265	0.977	0.749	0.000119209	14
IAH1	1.2817e-07	0.297979	0.638	0.521	0.00255994	14
ATF3	0	1.88342	0.761	0.021	0	15
CREB5	0	0.686728	0.512	0.029	0	15
CHAC1	0	0.393902	0.298	0.009	0	15
IL1RL1	5.39774e-306	0.506156	0.337	0.013	1.07809e-301	15
GADD45B	3.94832e-245	1.59722	0.815	0.117	7.88597e-241	15
IL6	1.45496e-238	0.331767	0.273	0.011	2.90598e-234	15
DDIT3	1.85262e-237	1.6172	0.873	0.141	3.70023e-233	15
RAET1L	3.66911e-221	0.477704	0.337	0.019	7.32831e-217	15
SNHG12	2.17984e-218	2.15986	0.883	0.168	4.35379e-214	15
NR1D1	1.76655e-217	0.695755	0.517	0.046	3.52832e-213	15
FILIP1L	1.52109e-199	1.31475	0.756	0.119	3.03808e-195	15
SERTAD1	4.42263e-198	1.57695	0.761	0.124	8.83331e-194	15
IL23A	7.37299e-185	0.559589	0.332	0.022	1.47261e-180	15
TENT5B	8.33581e-172	0.310041	0.273	0.016	1.66491e-167	15
KLF10	2.53966e-145	1.53906	0.79	0.191	5.07246e-141	15
PPP1R15A	1.90587e-143	1.79376	0.937	0.333	3.80659e-139	15
ARL14	2.06825e-139	1.03217	0.644	0.113	4.13092e-135	15
GADD45A	6.54842e-136	3.16437	0.976	0.55	1.30792e-131	15
CXCL8	2.44609e-131	1.42221	0.507	0.074	4.88558e-127	15
PMAIP1	3.64372e-131	1.50848	0.937	0.357	7.2776e-127	15
DDIT4	1.63819e-130	1.81807	0.741	0.175	3.27195e-126	15
SESN2	2.60056e-129	0.610829	0.459	0.06	5.1941e-125	15
ANKRD1	5.22804e-127	1.20885	0.717	0.158	1.0442e-122	15
CSRNP1	7.61197e-125	0.35925	0.361	0.037	1.52034e-120	15
MAFF	5.21635e-123	1.66036	0.893	0.354	1.04186e-118	15
EPB41L4A-AS1	6.05246e-116	1.54353	0.898	0.379	1.20886e-111	15
DUSP1	1.83434e-115	1.02866	0.659	0.143	3.66373e-111	15
ALOXE3	2.42212e-114	0.423376	0.356	0.04	4.8377e-110	15
ZFAS1	2.30143e-113	1.52873	1	0.999	4.59664e-109	15
TNFAIP3	1.19509e-111	0.878318	0.537	0.094	2.38695e-107	15
HBEGF	3.88196e-111	0.70122	0.6	0.119	7.75343e-107	15
CDKN2B	1.0681e-108	0.609511	0.517	0.088	2.13331e-104	15
RASSF1	1.90225e-107	0.420813	0.38	0.048	3.79937e-103	15
ASNS	3.94494e-106	1.28536	0.756	0.213	7.87923e-102	15
UPP1	1.48006e-103	1.52871	1	0.978	2.95613e-99	15
AREG	5.69755e-103	1.78402	0.951	0.502	1.13797e-98	15
EIF1	3.35503e-102	1.06847	1	1	6.701e-98	15
TAF1D	1.38936e-101	1.72772	0.961	0.637	2.77496e-97	15
TXNIP	5.58643e-101	1.55951	0.932	0.562	1.11578e-96	15
SNHG8	2.88592e-97	1.48004	0.976	0.714	5.76405e-93	15
RELB	2.14443e-96	0.82109	0.595	0.134	4.28307e-92	15
GABARAPL1	2.87037e-96	0.753481	0.654	0.161	5.733e-92	15
HERPUD1	2.51364e-94	1.01805	0.82	0.283	5.0205e-90	15
NUPR1	5.31691e-94	0.982944	0.517	0.101	1.06195e-89	15
YPEL5	1.98693e-93	0.742129	0.659	0.165	3.9685e-89	15
TSC22D3	6.13719e-93	0.278466	0.259	0.026	1.22578e-88	15
ENO3	6.32743e-93	0.342047	0.288	0.031	1.26378e-88	15
CCDC174	1.36419e-92	0.812055	0.712	0.205	2.72469e-88	15
SNHG15	3.69724e-89	1.30385	0.888	0.479	7.3845e-85	15
RNF223	9.71544e-89	0.341925	0.337	0.044	1.94046e-84	15
TNFRSF12A	3.68549e-88	1.35976	0.995	0.962	7.36103e-84	15
NFKBIE	6.98666e-88	0.330212	0.288	0.033	1.39545e-83	15
ARG2	3.5396e-87	0.365905	0.317	0.04	7.06964e-83	15
RSRC2	4.02171e-87	1.44194	0.951	0.661	8.03257e-83	15
DNAJB2	1.09162e-85	0.63293	0.527	0.115	2.18029e-81	15
IER2	2.07031e-84	1.56238	0.956	0.71	4.13504e-80	15
ZNF419	4.28681e-84	0.371459	0.395	0.063	8.56204e-80	15
JUN	7.70349e-84	1.41524	0.902	0.538	1.53862e-79	15
DAPP1	1.10341e-82	0.472881	0.415	0.071	2.20384e-78	15
TSC22D1	7.99809e-82	1.41579	0.927	0.643	1.59746e-77	15
SAT1	1.33e-81	1.21746	0.995	0.73	2.65642e-77	15
G0S2	2.72215e-81	1.16995	0.585	0.149	5.43696e-77	15
NFKB2	1.29303e-80	0.747623	0.571	0.141	2.58257e-76	15
KLF4	1.54565e-79	0.771432	0.639	0.181	3.08713e-75	15
TCIM	2.56873e-78	0.870226	0.376	0.064	5.13052e-74	15
VSTM1	3.59889e-78	0.959041	0.571	0.151	7.18807e-74	15
EIF4A2	5.477e-78	1.13949	0.956	0.727	1.09392e-73	15
CYLD	4.36842e-77	0.728603	0.61	0.17	8.72505e-73	15
KLF6	5.91207e-77	0.95379	0.698	0.239	1.18082e-72	15
IL32	7.07184e-77	1.05056	0.629	0.186	1.41246e-72	15
PDRG1	3.6595e-74	0.802507	0.746	0.289	7.30913e-70	15
HIST1H2AC	6.71906e-74	0.638266	0.468	0.101	1.342e-69	15
TIAM2	1.03376e-73	0.440621	0.39	0.069	2.06472e-69	15
EIF5	1.63676e-73	0.994036	0.995	0.998	3.2691e-69	15
BRF2	6.66272e-73	0.268721	0.288	0.039	1.33075e-68	15
CCNL1	1.78393e-72	0.990555	0.81	0.359	3.56304e-68	15
LINC00239	1.16204e-71	0.461573	0.366	0.063	2.32095e-67	15
H3F3B	1.20752e-71	0.944169	1	0.999	2.41179e-67	15
XBP1	5.95855e-71	1.05895	0.722	0.282	1.1901e-66	15
ADPRM	1.77949e-70	0.355909	0.366	0.063	3.55417e-66	15
AC015912.3	2.99626e-70	0.413781	0.298	0.043	5.98443e-66	15
EPC1	6.43459e-70	0.729375	0.707	0.256	1.28518e-65	15
ADM	1.99175e-69	0.76046	0.615	0.178	3.97813e-65	15
IRF1	2.71717e-68	0.513395	0.478	0.11	5.42699e-64	15
CLK1	1.48952e-67	0.506417	0.537	0.137	2.97502e-63	15
CITED2	9.83122e-67	1.02725	0.688	0.256	1.96359e-62	15
NGF	2.06085e-66	0.657921	0.532	0.14	4.11613e-62	15
CDKN1A	2.17886e-66	0.663827	0.434	0.095	4.35183e-62	15
ARID5B	2.22853e-66	0.767003	0.644	0.212	4.45104e-62	15
ETS1	3.73792e-66	0.382946	0.337	0.057	7.46574e-62	15
KCTD11	9.33175e-65	0.318947	0.293	0.045	1.86383e-60	15
CAMTA2	1.7579e-64	1.09956	0.62	0.201	3.51106e-60	15
BTG1	1.37645e-63	1.09043	0.98	0.798	2.74919e-59	15
DUSP8	2.83405e-62	0.27009	0.288	0.044	5.66044e-58	15
EDN1	3.20631e-62	0.751259	0.41	0.089	6.40396e-58	15
SLC25A25	3.67439e-62	0.431769	0.429	0.096	7.33887e-58	15
MAP1LC3B	1.02222e-61	1.05555	0.883	0.594	2.04169e-57	15
HES1	6.33078e-61	0.645995	0.556	0.164	1.26445e-56	15
HIST1H4H	7.73253e-61	0.363413	0.273	0.042	1.54442e-56	15
CLDN1	2.38281e-59	0.561004	0.459	0.114	4.75919e-55	15
PPP1R1C	3.02811e-59	0.411075	0.415	0.092	6.04804e-55	15
TERF2IP	3.50189e-59	0.72716	0.898	0.569	6.99432e-55	15
FAM133B	7.10739e-59	0.768225	0.927	0.663	1.41956e-54	15
PER1	2.09533e-58	0.353629	0.366	0.074	4.185e-54	15
SLFN12	2.60317e-58	0.499806	0.473	0.122	5.19932e-54	15
LAMB3	3.55277e-58	0.869937	0.766	0.341	7.09594e-54	15
DUSP14	5.05386e-58	0.811549	0.78	0.368	1.00941e-53	15
ZNF773	5.72323e-58	0.311308	0.312	0.055	1.1431e-53	15
ATF4	1.66192e-57	0.802589	0.971	0.835	3.31935e-53	15
C6orf48	1.24687e-56	0.751159	0.756	0.348	2.49037e-52	15
SMG9	7.54541e-56	0.474178	0.483	0.13	1.50705e-51	15
KRT10	1.31635e-55	0.727787	1	0.946	2.62914e-51	15
OSER1	1.88211e-55	0.970433	0.883	0.628	3.75915e-51	15
FAM200A	2.40634e-54	0.324861	0.39	0.087	4.80619e-50	15
H1FX	4.28101e-54	1.47553	0.859	0.566	8.55047e-50	15
CD55	4.94662e-54	0.714919	0.805	0.397	9.87988e-50	15
DAGLB	7.51284e-54	0.299749	0.337	0.067	1.50054e-49	15
H1F0	2.59561e-53	1.24594	0.756	0.399	5.18421e-49	15
SLC3A2	4.72313e-53	1.26076	0.946	0.927	9.4335e-49	15
GATA3	1.08911e-52	0.819634	0.79	0.408	2.17529e-48	15
BUD31	1.4744e-52	0.739572	0.98	0.881	2.94483e-48	15
NFKBIA	2.54963e-52	0.76393	0.707	0.31	5.09238e-48	15
CIRBP	2.68166e-52	1.02447	0.81	0.505	5.35609e-48	15
STC2	3.9419e-52	0.572687	0.551	0.177	7.87316e-48	15
EGR1	2.2223e-51	0.566618	0.371	0.085	4.43859e-47	15
FOSL2	5.44033e-51	0.560627	0.566	0.188	1.0866e-46	15
HHLA3	7.62688e-51	0.33302	0.38	0.087	1.52332e-46	15
ZNF670	4.12266e-50	0.279627	0.307	0.06	8.2342e-46	15
COX19	1.64377e-49	0.527469	0.693	0.292	3.2831e-45	15
CDKN2AIP	2.17604e-49	0.46999	0.473	0.136	4.34621e-45	15
ARL4A	2.20364e-49	0.793587	0.595	0.224	4.40133e-45	15
EIF2B2	2.51561e-49	0.729405	0.863	0.587	5.02443e-45	15
JUNB	4.57427e-49	0.852775	0.766	0.44	9.13618e-45	15
UPF3B	5.60424e-49	0.788801	0.8	0.474	1.11934e-44	15
BBC3	9.63945e-49	0.284768	0.283	0.053	1.92529e-44	15
SMIM2-AS1	1.1826e-48	0.257347	0.263	0.046	2.36201e-44	15
CHIC2	2.56694e-48	0.375072	0.395	0.098	5.12696e-44	15
BCL10	8.35331e-48	0.555167	0.688	0.301	1.66841e-43	15
ARL14EP	1.91638e-47	0.690912	0.639	0.276	3.82758e-43	15
AC004982.2	2.10104e-47	0.333738	0.39	0.096	4.19641e-43	15
SBDS	2.1542e-47	0.609168	0.961	0.784	4.30258e-43	15
EID2	2.42449e-47	0.529508	0.629	0.254	4.84244e-43	15
PSMD7	2.42667e-47	0.617342	0.98	0.928	4.84679e-43	15
MYL12A	3.33206e-47	0.579207	0.99	0.974	6.65512e-43	15
GDF15	5.78556e-47	0.800071	0.405	0.107	1.15555e-42	15
THUMPD2	7.51709e-47	0.57651	0.551	0.196	1.50139e-42	15
IL11	8.217e-47	1.54803	0.761	0.425	1.64118e-42	15
RND3	8.3866e-47	0.962935	0.873	0.688	1.67505e-42	15
ZNF622	1.53716e-46	0.655896	0.893	0.614	3.07018e-42	15
ZNF408	1.92981e-46	0.367192	0.415	0.11	3.8544e-42	15
BIRC3	2.19048e-46	0.675902	0.473	0.145	4.37504e-42	15
MED19	2.30931e-46	0.536558	0.678	0.291	4.61238e-42	15
HSPB8	3.27175e-46	0.353367	0.366	0.087	6.53467e-42	15
TUFT1	4.73072e-46	0.475055	0.502	0.16	9.44866e-42	15
RPS9	8.39197e-46	0.393089	1	1	1.67613e-41	15
ETS2	5.02404e-45	0.425555	0.502	0.16	1.00345e-40	15
AP001816.1	6.45454e-45	0.269494	0.283	0.056	1.28917e-40	15
CYR61	8.67416e-45	1.02828	0.82	0.539	1.73249e-40	15
PRPF38B	4.56488e-44	0.841761	0.878	0.662	9.11744e-40	15
WBP4	1.05845e-43	0.599318	0.771	0.407	2.11405e-39	15
PGF	1.54447e-43	0.343574	0.307	0.067	3.08477e-39	15
AEN	3.59641e-43	0.462492	0.473	0.151	7.18311e-39	15
B2M	5.09225e-43	0.731627	0.995	0.987	1.01708e-38	15
SNHG7	6.16035e-43	0.820786	0.873	0.614	1.23041e-38	15
PLK2	6.38283e-43	1.03464	0.946	0.85	1.27484e-38	15
HIST1H2BJ	9.66511e-43	0.456536	0.268	0.054	1.93041e-38	15
UBC	1.1327e-42	0.822514	0.985	0.983	2.26234e-38	15
BEX2	2.46429e-42	0.351406	0.307	0.069	4.92193e-38	15
OVOL1	5.4413e-42	0.288228	0.298	0.065	1.08679e-37	15
ZNF274	5.71217e-42	0.568569	0.629	0.279	1.14089e-37	15
TMEM52B	5.90388e-42	0.317412	0.361	0.09	1.17918e-37	15
ABL2	8.90124e-42	0.63622	0.639	0.298	1.77784e-37	15
MED10	1.1318e-41	0.672271	0.941	0.838	2.26055e-37	15
PLAU	1.21468e-41	0.615829	0.59	0.235	2.42608e-37	15
HLA-E	1.93869e-41	0.604961	0.737	0.398	3.87215e-37	15
CEBPG	2.81779e-41	0.577962	0.659	0.304	5.62798e-37	15
LINC00662	3.33187e-41	0.396256	0.449	0.139	6.65474e-37	15
CIR1	3.67562e-41	0.661089	0.756	0.436	7.34131e-37	15
TRAF2	6.5548e-41	0.40095	0.415	0.123	1.30919e-36	15
CREBRF	8.81466e-41	0.416706	0.337	0.083	1.76055e-36	15
DOHH	9.4731e-41	0.367757	0.454	0.141	1.89206e-36	15
ZMYM5	1.00745e-40	0.428669	0.405	0.118	2.01219e-36	15
ARF4	2.41898e-40	0.637707	0.859	0.678	4.83143e-36	15
AKAP8L	2.48475e-40	0.54762	0.624	0.273	4.9628e-36	15
MIEF2	2.49777e-40	0.40562	0.405	0.118	4.9888e-36	15
SGK1	2.95875e-40	0.610528	0.527	0.201	5.90952e-36	15
RHBDD2	3.18625e-40	0.422424	0.537	0.197	6.3639e-36	15
TMEM40	4.152e-40	0.69621	0.785	0.554	8.29278e-36	15
SARNP	7.94883e-40	0.311581	0.263	0.055	1.58762e-35	15
SFTA1P	8.38333e-40	1.09906	0.737	0.433	1.6744e-35	15
HLA-B	1.4299e-39	0.991123	0.795	0.488	2.85593e-35	15
ZNF701	1.67972e-39	0.470713	0.546	0.209	3.35491e-35	15
ISG20	7.86946e-39	0.488628	0.444	0.144	1.57177e-34	15
CWC25	8.59667e-39	0.516856	0.541	0.215	1.71701e-34	15
CTNNA1	1.0816e-38	0.464281	0.468	0.16	2.16028e-34	15
EDF1	3.44323e-38	0.516426	0.995	0.988	6.87717e-34	15
AJUBA	6.3447e-38	0.426575	0.415	0.129	1.26723e-33	15
FAM241A	6.60938e-38	0.402572	0.541	0.203	1.32009e-33	15
ZBTB43	9.22403e-38	0.451308	0.561	0.22	1.84232e-33	15
NEXN	1.75353e-37	0.393393	0.376	0.108	3.50233e-33	15
PPCDC	2.58122e-37	0.347943	0.356	0.098	5.15547e-33	15
RHOB	2.92104e-37	0.433021	0.415	0.13	5.8342e-33	15
PNRC1	3.80473e-37	0.518691	0.488	0.178	7.59918e-33	15
INHBA	6.32537e-37	0.870744	0.678	0.364	1.26337e-32	15
HLA-A	6.97949e-37	0.696376	0.946	0.798	1.39401e-32	15
CCDC130	1.7631e-36	0.440831	0.454	0.156	3.52145e-32	15
MAP2K3	3.2245e-36	0.679467	0.824	0.581	6.44029e-32	15
MRPL10	3.43712e-36	0.433362	0.629	0.285	6.86496e-32	15
WHAMM	4.62244e-36	0.386896	0.517	0.192	9.2324e-32	15
WDR35	6.08849e-36	0.388301	0.337	0.092	1.21605e-31	15
TIPARP	8.14686e-36	0.502412	0.537	0.218	1.62717e-31	15
CITED4	8.56295e-36	0.706577	0.629	0.309	1.71028e-31	15
ODC1	1.13655e-35	0.54633	0.995	0.97	2.27004e-31	15
VAV1	1.26521e-35	0.409452	0.498	0.182	2.527e-31	15
MOK	1.46084e-35	0.71642	0.659	0.333	2.91773e-31	15
MIR22HG	2.26674e-35	0.444064	0.42	0.137	4.52736e-31	15
GADD45G	7.67914e-35	0.457517	0.317	0.084	1.53376e-30	15
CPEB4	1.09009e-34	0.397909	0.546	0.217	2.17724e-30	15
RIOK3	1.1895e-34	0.503067	0.698	0.369	2.37579e-30	15
NFKBIB	1.19863e-34	0.510674	0.605	0.281	2.39402e-30	15
FRMD6	1.27289e-34	0.691915	0.644	0.328	2.54234e-30	15
LRIF1	1.7018e-34	0.548722	0.766	0.455	3.39901e-30	15
KLF5	2.81916e-34	0.579163	0.668	0.341	5.6307e-30	15
PIM3	3.50349e-34	0.513343	0.629	0.308	6.99752e-30	15
SPAG1	3.8997e-34	0.442405	0.546	0.227	7.78888e-30	15
DAPK3	4.45685e-34	0.370835	0.39	0.124	8.90167e-30	15
TRIB3	5.64521e-34	0.974137	0.634	0.357	1.12752e-29	15
IFRD1	6.33089e-34	0.608836	0.663	0.348	1.26447e-29	15
NUAK2	6.9657e-34	0.433082	0.41	0.137	1.39126e-29	15
MYL12B	1.5673e-33	0.427359	1	0.994	3.13037e-29	15
SNW1	2.21782e-33	0.561482	0.956	0.892	4.42965e-29	15
ATP6V0B	2.52753e-33	0.466494	0.99	0.935	5.04823e-29	15
NFIL3	4.44101e-33	0.356974	0.424	0.145	8.87003e-29	15
CHD2	6.95666e-33	0.458348	0.571	0.255	1.38945e-28	15
NFAT5	8.68659e-33	0.575186	0.766	0.455	1.73497e-28	15
PCID2	9.04556e-33	0.831739	0.659	0.368	1.80667e-28	15
NEDD9	1.12358e-32	0.515443	0.512	0.21	2.24413e-28	15
SUN3	1.32839e-32	0.397144	0.4	0.129	2.65319e-28	15
CEBPB	1.67858e-32	0.743836	0.941	0.883	3.35264e-28	15
SARS	1.86612e-32	0.704506	0.868	0.706	3.72719e-28	15
FSTL3	2.4523e-32	0.491572	0.468	0.178	4.89798e-28	15
TMEM222	3.40848e-32	0.289059	0.405	0.132	6.80775e-28	15
RAB32	3.49364e-32	0.655448	0.893	0.691	6.97785e-28	15
ERRFI1	3.6099e-32	0.397286	0.532	0.218	7.21005e-28	15
MICA	4.68997e-32	0.279687	0.341	0.099	9.36728e-28	15
PITHD1	5.11756e-32	0.56354	0.585	0.287	1.02213e-27	15
PBDC1	5.51036e-32	0.560635	0.732	0.44	1.10058e-27	15
TRAPPC2B	1.29213e-31	0.489359	0.644	0.335	2.58077e-27	15
SREK1	1.73965e-31	0.553446	0.741	0.47	3.47461e-27	15
ZNF296	2.68417e-31	0.25843	0.259	0.063	5.36109e-27	15
TXNL4B	2.71815e-31	0.323156	0.41	0.14	5.42896e-27	15
ANKRD12	2.88313e-31	0.633272	0.746	0.51	5.75848e-27	15
CTGF	3.12674e-31	0.268583	0.283	0.073	6.24505e-27	15
EFNB2	3.98215e-31	0.580279	0.561	0.264	7.95354e-27	15
H2AFJ	4.02201e-31	0.668047	0.956	0.878	8.03315e-27	15
CDC42EP3	4.30686e-31	0.573062	0.79	0.563	8.60208e-27	15
EFNA1	5.01533e-31	0.293739	0.307	0.085	1.00171e-26	15
GPR87	9.92049e-31	0.284816	0.39	0.126	1.98142e-26	15
RYBP	1.19461e-30	0.398675	0.463	0.18	2.386e-26	15
TFPI2	1.21025e-30	1.05027	0.971	0.886	2.41723e-26	15
CDC42EP2	1.35986e-30	0.435075	0.488	0.194	2.71605e-26	15
SRSF7	2.20597e-30	0.603775	0.98	0.958	4.40599e-26	15
MAPKAPK5-AS1	2.20914e-30	0.335341	0.493	0.192	4.41231e-26	15
SNAPC1	6.51616e-30	0.709556	0.668	0.371	1.30147e-25	15
FBXO32	7.15845e-30	0.513534	0.454	0.174	1.42976e-25	15
LINC02577	7.44165e-30	0.322546	0.312	0.09	1.48632e-25	15
EIF1B	7.54591e-30	0.577805	0.698	0.428	1.50714e-25	15
PISD	1.53086e-29	0.391991	0.527	0.226	3.05758e-25	15
TAX1BP3	2.08635e-29	0.483627	0.756	0.479	4.16707e-25	15
CARS	3.40716e-29	0.535476	0.546	0.256	6.80513e-25	15
THAP1	4.66858e-29	0.323521	0.42	0.152	9.32455e-25	15
TES	6.57318e-29	0.524114	0.717	0.457	1.31286e-24	15
DNAJC25	6.71326e-29	0.518789	0.551	0.272	1.34084e-24	15
COQ10A	7.99021e-29	0.270753	0.283	0.078	1.59588e-24	15
EREG	9.69272e-29	0.300222	0.273	0.072	1.93593e-24	15
STK17A	1.01789e-28	0.613083	0.829	0.593	2.03304e-24	15
SELENOM	1.22554e-28	0.642049	0.849	0.654	2.44777e-24	15
TIMM22	1.90208e-28	0.439699	0.727	0.429	3.79902e-24	15
BCL7B	3.15746e-28	0.466119	0.644	0.357	6.3064e-24	15
TMEM167B	3.18903e-28	0.398207	0.473	0.193	6.36945e-24	15
UBE2D3	3.34924e-28	0.420904	0.932	0.808	6.68943e-24	15
NRBF2	4.07258e-28	0.432338	0.6	0.306	8.13416e-24	15
SDC4	5.30287e-28	0.439692	0.688	0.401	1.05914e-23	15
RNF19A	1.06699e-27	0.349601	0.478	0.199	2.1311e-23	15
ETFRF1	1.08911e-27	0.344409	0.434	0.165	2.17528e-23	15
TRIM4	1.2967e-27	0.299019	0.385	0.133	2.5899e-23	15
ERVK3-1	1.50363e-27	0.382293	0.468	0.192	3.00319e-23	15
PHLDA1	1.93266e-27	0.933335	0.776	0.617	3.8601e-23	15
POLR2C	2.07312e-27	0.426957	0.82	0.571	4.14064e-23	15
MAOA	2.19694e-27	0.358484	0.493	0.206	4.38796e-23	15
KCNJ12	4.55867e-27	0.32759	0.351	0.118	9.10503e-23	15
SLC31A2	4.86705e-27	0.267778	0.307	0.093	9.72096e-23	15
SERPINE1	7.07193e-27	0.562682	0.615	0.324	1.41248e-22	15
PCK2	7.25678e-27	0.264642	0.332	0.105	1.4494e-22	15
VAMP2	7.8168e-27	0.548984	0.688	0.42	1.56125e-22	15
SMTN	2.9754e-26	0.387121	0.473	0.198	5.94277e-22	15
IL6ST	3.36629e-26	0.505059	0.707	0.43	6.72349e-22	15
MOSPD1	3.9319e-26	0.378045	0.6	0.297	7.85319e-22	15
RNF114	4.43028e-26	0.564523	0.868	0.711	8.84861e-22	15
ZNF766	4.5717e-26	0.435636	0.663	0.382	9.13106e-22	15
NAT9	6.33723e-26	0.306929	0.376	0.134	1.26574e-21	15
BNIP1	6.51559e-26	0.313366	0.42	0.163	1.30136e-21	15
C19orf25	7.38924e-26	0.471777	0.59	0.319	1.47585e-21	15
ADPRHL2	8.74525e-26	0.421327	0.537	0.257	1.74669e-21	15
PRSS22	9.97056e-26	0.434673	0.61	0.324	1.99142e-21	15
UTP23	1.22871e-25	0.409215	0.629	0.354	2.45411e-21	15
CDC34	1.63132e-25	0.413103	0.673	0.391	3.25824e-21	15
SOX15	1.74069e-25	0.574448	0.707	0.46	3.47668e-21	15
CTNNAL1	1.90786e-25	0.644986	0.961	0.928	3.81058e-21	15
DRG2	1.93418e-25	0.426613	0.732	0.493	3.86314e-21	15
SNRPB2	2.17475e-25	0.395266	0.956	0.906	4.34363e-21	15
ATG101	2.56704e-25	0.433372	0.776	0.504	5.12715e-21	15
CNBP	2.72598e-25	0.388655	0.99	0.952	5.4446e-21	15
DNAL4	3.0129e-25	0.44318	0.576	0.298	6.01767e-21	15
EHF	3.16002e-25	0.392972	0.6	0.311	6.3115e-21	15
USP43	3.5048e-25	0.277648	0.337	0.113	7.00013e-21	15
ARL5B	3.76388e-25	0.367698	0.424	0.17	7.5176e-21	15
YTHDC1	4.41194e-25	0.541058	0.732	0.504	8.81196e-21	15
IGFBP3	4.52206e-25	0.352571	0.42	0.161	9.03191e-21	15
POLR2A	5.01519e-25	0.761769	0.927	0.808	1.00168e-20	15
NEU1	5.70611e-25	0.359413	0.385	0.145	1.13968e-20	15
ZFAND5	6.17537e-25	0.484588	0.82	0.645	1.23341e-20	15
ZNF3	6.19546e-25	0.278837	0.351	0.123	1.23742e-20	15
RABGGTB	6.915e-25	0.460747	0.639	0.364	1.38113e-20	15
PER2	8.8042e-25	0.292535	0.38	0.141	1.75846e-20	15
TSPAN2	1.02197e-24	0.583372	0.659	0.417	2.04117e-20	15
DZIP3	1.18483e-24	0.435927	0.459	0.199	2.36645e-20	15
HGS	1.30514e-24	0.443727	0.829	0.635	2.60676e-20	15
BRD2	1.39962e-24	0.436078	0.761	0.504	2.79547e-20	15
ZNF226	1.6332e-24	0.260627	0.341	0.117	3.262e-20	15
TRIM29	2.52716e-24	0.476483	0.459	0.205	5.04749e-20	15
CLTB	2.97543e-24	0.460292	0.951	0.897	5.94282e-20	15
CYB5D2	3.14234e-24	0.509837	0.424	0.178	6.27619e-20	15
TINAGL1	4.11439e-24	0.456672	0.829	0.666	8.21767e-20	15
CCDC80	4.12387e-24	0.445864	0.6	0.317	8.23661e-20	15
SLC7A6OS	4.41413e-24	0.417608	0.507	0.242	8.81634e-20	15
NEMF	4.90567e-24	0.49416	0.668	0.41	9.7981e-20	15
USP53	5.07424e-24	0.361718	0.439	0.186	1.01348e-19	15
LIMA1	5.51887e-24	0.612329	0.873	0.76	1.10228e-19	15
TRA2B	5.71997e-24	0.62287	0.82	0.681	1.14245e-19	15
FOS	7.6133e-24	0.535768	0.429	0.178	1.5206e-19	15
UBE2D1	8.19278e-24	0.494103	0.537	0.282	1.63634e-19	15
RAE1	8.24569e-24	0.491773	0.698	0.449	1.64691e-19	15
STX5	9.58496e-24	0.459422	0.639	0.378	1.9144e-19	15
MED8	1.12103e-23	0.432087	0.834	0.621	2.23902e-19	15
HIST3H2A	1.25603e-23	0.809927	0.639	0.38	2.50867e-19	15
ZNF655	1.34621e-23	0.400434	0.639	0.357	2.68879e-19	15
MIR4435-2HG	1.36271e-23	0.555483	0.766	0.557	2.72173e-19	15
CDC42EP1	1.48396e-23	0.459244	0.698	0.441	2.96391e-19	15
PHLDA2	1.50735e-23	0.728209	0.878	0.813	3.01063e-19	15
KIN	1.53737e-23	0.36322	0.556	0.286	3.07059e-19	15
JUND	2.15219e-23	0.5387	0.868	0.682	4.29858e-19	15
NFE2L2	2.22969e-23	0.663347	0.8	0.655	4.45337e-19	15
PVT1	2.93086e-23	0.556303	0.546	0.294	5.85381e-19	15
ASB1	2.99271e-23	0.400829	0.493	0.232	5.97734e-19	15
AC127521.1	3.03734e-23	0.303329	0.322	0.111	6.06647e-19	15
DKK1	3.616e-23	0.708735	0.693	0.454	7.22223e-19	15
RHOV	4.79497e-23	0.303761	0.337	0.121	9.577e-19	15
S100A2	5.92453e-23	0.379901	0.468	0.212	1.18331e-18	15
ARFRP1	6.67304e-23	0.39728	0.527	0.265	1.33281e-18	15
SGMS1	8.10719e-23	0.366168	0.439	0.195	1.61925e-18	15
FAM32A	9.16034e-23	0.406269	0.727	0.483	1.82959e-18	15
ZNF292	9.96301e-23	0.715155	0.766	0.58	1.98991e-18	15
CCDC59	1.011e-22	0.444538	0.834	0.637	2.01928e-18	15
CLIC4	1.01201e-22	0.323016	0.502	0.231	2.02129e-18	15
CGGBP1	1.06227e-22	0.370525	0.561	0.294	2.12166e-18	15
DNTTIP1	1.09604e-22	0.482768	0.815	0.674	2.18913e-18	15
PPIG	1.17404e-22	0.504519	0.859	0.687	2.34491e-18	15
PFDN2	1.26342e-22	0.448517	0.961	0.886	2.52343e-18	15
TOPORS	1.3739e-22	0.340281	0.507	0.236	2.7441e-18	15
ELF1	1.40985e-22	0.321858	0.532	0.259	2.8159e-18	15
GOT1	1.42714e-22	0.432354	0.58	0.321	2.85043e-18	15
RPL22L1	1.45003e-22	0.574935	0.912	0.846	2.89614e-18	15
SIRT7	1.55707e-22	0.414421	0.815	0.631	3.10994e-18	15
SDCBP	2.05455e-22	0.457526	0.61	0.352	4.10355e-18	15
[truncated: 811 more rows]
