# Supplementary material for: Brain metastatic outgrowth and osimertinib resistance are potentiated by RhoA in EGFR-mutant lung cancer
Source: Nat Commun. 2022 Dec 12;13:7690. doi: 10.1038/s41467-022-34889-z (PMC9744876; doi:10.1038/s41467-022-34889-z)
Supplement: Supplementary file 3 — Supplementary Data 2 [file 41467_2022_34889_MOESM3_ESM.xlsx]

## Sheet: Sheet1
Gene
MGP
S100A4
LGALS1
GSTM3
LCN2
BST2
CCDC57
SSBP1
HSPB1
UBE2L3
FAM96B
TMSB10
KRT19
BTF3
RPL26
UQCR10
SUB1
RPL5
C1QBP
KRT18
RPL37
TUBA1B
S100A6
GAPDH
NDUFB2
CD63
RAMP1
PSMB7
PSMB6
B2M
TXNDC17
SELENOM
MRPL40
PSMB1
PSMA5
RANBP1
CHCHD10
MIF
LAMTOR5
RHOC
UFD1
TRAPPC1
NSA2
EIF4A1
DDT
GNG11
ARHGDIB
MCTS1
GSTO1
PDLIM4
TFPI2
GSTZ1
TMEM208
GNG5
MRPS33
COMT
CD58
PHGDH
CYSRT1
S100A9
H3F3B
TRIR
PPIA
NDUFS6
TPI1
EIF1
AURKB
MT1A
TUBA1C
CKLF
TNFRSF12A
IL11
STXBP6
EMC6
CALM2
SFTA1P
CKB
UBE2C
FOXD1
UPP1
ATP6V1D
ADRM1
CDK1
POLD2
SNRPD3
FIS1
TUBB4B
LSM3
NDUFAF8
NUDT8
ATP6V1F
CD163L1
HIST1H4C
POLE4
CCDC85B
ATP5MF
DGCR6L
YDJC
MRPL12
SMARCB1
CENPV
DTYMK
H1F0
SRP19
AXL
RPL36AL
ACD
FABP5
FHL2
PHPT1
H2AFV
UBC
MOK
CDC45
CDCA3
PARD6A
CCM2
SVIP
TBRG4
THAP7
POLR2J
CENPX
CD59
TYMS
HIST3H2A
SLC39A4
FOSL1
ODC1
MRPL27
POP7
RHEB
RRM2
CKS2
H1FX
ABCA7
MRPL20
TMEM230
BLOC1S1
MDK
ZWINT
TMUB1
MRPL15
UBE2T
OCIAD2
TMEM106C
PLP2
CD320
SRM
TUBG1
UBE2S
CDC42EP1
GSTM4
H2AFJ
CARHSP1
EZH2
CENPA
AREG
HES7
EIF2S1
KPNA2
VTI1B
PLK1
PI3
FTH1
SLPI
MAP1B
AKR1B1
NUPR1
CLIC3
CSTA
SERPINE1
FTL
FBXO2
SH3BGRL3
UCA1
CDA
GLRX
PRNP
WFDC2
SAT1
IFI27L2
KRT23
TACSTD2
SUN3
GPRC5A
C15orf48
CDC42EP5
MUC16
IL32
MSN
ATP6V1G1
SLC16A4
C9orf16
RETREG1
FILIP1L
DEFB1
MALAT1
CST6
RABAC1
BRI3
IGFL2-AS1
HLA-B
LMO4
GDF15
KRT17
IL18
OPTN
G0S2
OST4
MB
LY6D
NBDY
CSTB
GSN
CCDC71L
ANKRD1
GSTK1
SERF2
S100P
TIMP2
PRDX5
MAN2A1
CITED2
CST3
LGALS3
KLK5
CFD
KRT7
JAK1
ITGA2
ASNS
FAM83A
PLA2G16
ARHGAP29
FAM107B
PSAP
CAPG
RTL8C
CD24
GRN
FXYD5
ITGA3
PSCA
STK17A
SPP1
HERPUD1
IFITM3
MTRNR2L1
EPB41L4A-AS1
SARS
BCL2L1
LAMB3
SELENOW
NEAT1
ZFAS1
