# Supplementary material for: Brain metastatic outgrowth and osimertinib resistance are potentiated by RhoA in EGFR-mutant lung cancer
Source: Nat Commun. 2022 Dec 12;13:7690. doi: 10.1038/s41467-022-34889-z (PMC9744876; doi:10.1038/s41467-022-34889-z)
Supplement: Supplementary file 4 — Supplementary Data 3 [file 41467_2022_34889_MOESM4_ESM.xlsx]

## Sheet: Sheet 1
Ensembl ID	gene_name	gene_id	Average RPKM	Average RPKM in vivo	anova.padj	R2o3.C2o3.log2FoldChange	R2o3.C2o3.padj	R2oL.C2oL.log2FoldChange	R2oL.C2oL.padj	R2v3.C2v3.log2FoldChange	R2v3.C2v3.padj	C2o3.C2v3.log2FoldChange	C2o3.C2v3.padj	R2o3.R2v3.log2FoldChange	R2o3.R2v3.padj	R2o2D.C2o2D.log2FoldChange	R2o2D.C2o2D.padj	R2v2D.C2v2D.log2FoldChange	R2v2D.C2v2D.padj	C2o2D.C2v2D.log2FoldChange	C2o2D.C2v2D.padj	R2o2D.R2v2D.log2FoldChange	R2o2D.R2v2D.padj
ENSG00000117114.19	ADGRL2	ENSG00000117114	16.7695	20.1439	1.37e-61	1.14667	3.88e-08	1.02696	4.9e-08	0.351919	0.128651	0.92359	1.24e-05	1.71834	3.59e-22	0.229806	0.999675	0.243701	0.473615	0.515844	0.02023	0.501949	0.0241974
ENSG00000175697.10	GPR156	ENSG00000175697	2.46415	2.42326	1.64e-223	2.95438	7.93e-22	2.82415	1.08e-35	2.5347	3.58e-30	-0.256512	0.606826	0.163173	0.398518	2.35452	4.94e-46	2.59447	1.8e-52	0.19014	0.473739	-0.0498128	0.796471
ENSG00000168710.17	AHCYL1	ENSG00000168710	306.823	340.703	1.8e-97	1.13631	9.22e-30	1.05022	3.34e-32	0.86203	2.36e-21	-0.158862	0.21169	0.115413	0.30249	0.405291	0.00414141	0.358529	0.008457	0.193716	0.103631	0.240478	0.0359773
ENSG00000181754.6	AMIGO1	ENSG00000181754	10.1116	12.2829	1.81e-95	0.981214	4.39e-09	1.13292	7.91e-19	0.667466	4.54e-06	0.192524	0.37382	0.506272	0.000220858	0.620574	0.000763912	0.625864	0.000402359	0.0886221	0.666071	0.0833322	0.664936
ENSG00000239713.7	APOBEC3G	ENSG00000239713	6.34297	8.7367	9.05e-198	2.07258	8.05e-09	2.52902	7.76e-18	2.55164	6.07e-28	-0.878922	0.0298566	-1.35797	5.6e-10	3.52891	7.89e-23	2.85639	4.35e-13	0.200239	0.756255	0.872766	0.00111519
ENSG00000158966.13	CACHD1	ENSG00000158966	1.29029	1.56848	1.41e-42	1.24983	0.000277301	2.17225	1.08e-16	1.02761	0.000520136	0.310011	0.488809	0.532225	0.0544983	0.464942	0.810804	0.115247	0.827209	-0.854512	0.00271158	-0.504817	0.0860584
ENSG00000112175.7	BMP5	ENSG00000112175	0.181068	0.235317	3.9e-22	2.94574	1.64e-08	2.16257	7.11e-05	1.88772	0.000860102	0.246243	0.759545	1.30426	0.0108038	1.56791	0.0498	0.96057	NA	0.668448	0.305644	1.27579	0.0184728
ENSG00000137962.12	ARHGAP29	ENSG00000137962	137.124	132.698	7.4e-82	0.853454	9.17e-13	1.34049	6.4e-39	0.965907	5.31e-20	0.140191	0.360667	0.0277379	0.859147	0.322513	0.155134	0.304081	0.0732381	0.011877	0.950553	0.0303092	0.869107
ENSG00000203865.9	ATP1A1-AS1	ENSG00000203865	13.2787	15.5946	6.31e-23	1.04103	0.000144636	1.06843	4.79e-07	0.76811	0.000477419	-0.161268	0.662252	0.111656	0.683036	0.564388	0.153429	0.132719	0.73817	-0.329247	0.189117	0.102422	0.722229
ENSG00000116459.10	ATP5F1	ENSG00000116459	304.705	329.126	5.79e-81	1.14735	4.05e-17	1.50957	2.08e-37	1.16449	4.26e-22	-0.0445473	0.838814	-0.0616843	0.717855	0.550374	0.0026917	0.602575	0.000307351	-0.0557025	0.781585	-0.107904	0.549522
ENSG00000134259.3	NGF	ENSG00000134259	7.35139	5.9698	7.73e-44	1.32617	0.00260025	1.81871	5.63e-07	2.39986	5.15e-15	-0.443525	0.394039	-1.51721	4.51e-07	0.213923	0.999675	0.0618488	0.929894	-0.695044	0.0358645	-0.54297	0.112432
ENSG00000124343.12	XG	ENSG00000124343	4.51474	4.00212	3.13e-54	1.70799	0.000398347	1.7889	3.62e-07	2.38159	1.74e-10	0.185493	0.806191	-0.4881	0.153806	1.96264	8.51e-14	1.79283	5.36e-08	0.861575	0.0115229	1.03138	9.09e-06
ENSG00000224699.8	LAMTOR5-AS1	ENSG00000224699	6.31593	7.39181	2.5e-33	1.10594	0.00203624	1.65718	5.1e-11	0.621154	0.0483485	0.0854876	0.87442	0.570274	0.0317883	0.700886	0.0638004	0.888234	0.00542031	0.410967	0.174718	0.22362	0.421032
ENSG00000073282.12	TP63	ENSG00000073282	2.39167	3.02083	1.04e-52	1.6718	0.000239586	1.63527	7.65e-08	1.75387	6.19e-11	-1.48406	0.000648225	-1.56613	1e-08	0.168166	0.999675	0.526838	0.223388	-0.124124	0.777729	-0.482796	0.142354
ENSG00000188549.12	C15orf52	ENSG00000188549	16.955	15.5925	9.31e-62	0.496977	0.0161216	1.09513	4.66e-13	0.779596	6.3e-08	-0.673245	0.000226068	-0.955865	3.1e-11	0.0706513	0.999675	0.226617	0.332392	-0.472071	0.0028122	-0.628037	4.18e-05
ENSG00000278882.1	AC253572.1	ENSG00000278882	1.08745	1.16328	5.11e-06	1.1902	0.0333442	1.61944	0.00033602	0.189109	0.788592	-0.192915	0.80096	0.808173	0.0797891	0.641927	0.793587	0.850501	0.111262	-0.0181667	0.981936	-0.226741	0.630948
ENSG00000116489.12	CAPZA1	ENSG00000116489	609.997	669.491	1.07e-118	1.20934	8.32e-26	1.39896	7.79e-43	1.40771	2.49e-43	-0.11226	0.480259	-0.310632	0.00529917	0.500158	0.00148031	0.440968	0.00385563	-0.160974	0.266116	-0.101784	0.511854
ENSG00000154822.15	PLCL2	ENSG00000154822	0.573811	0.684162	3.39e-16	1.92608	0.000284294	1.56802	0.000386871	0.828063	0.130755	-0.243116	0.749963	0.854902	0.0624549	0.861564	0.544501	1.22397	0.0304552	-0.152809	0.815279	-0.515215	0.290579
ENSG00000174564.12	IL20RB	ENSG00000174564	2.9182	3.38861	8.93e-31	1.35089	0.000823625	1.53561	4.29e-07	1.72607	2.67e-10	-0.573854	0.207318	-0.949029	0.000454079	0.871026	0.053773	0.408238	0.332622	-0.71642	0.0209243	-0.253632	0.451977
ENSG00000105974.11	CAV1	ENSG00000105974	91.4521	41.7503	2.94e-292	0.91823	1.34e-06	1.1065	8.7e-13	0.825655	1.26e-07	-0.558437	0.00397794	-0.465862	0.00374093	-0.317539	0.601662	-0.386844	0.097555	0.280339	0.135769	0.349643	0.0539912
ENSG00000175984.14	DENND2C	ENSG00000175984	2.11962	2.38202	6.73e-35	1.24125	3.08e-05	1.52128	1.23e-11	0.762827	0.00835901	0.644508	0.0650632	1.12294	7.6e-07	0.370235	0.813617	0.510774	0.119479	0.325244	0.232596	0.184705	0.511234
ENSG00000273373.1	RP5-1074L1.4	ENSG00000273373	2.29504	2.65588	1.21e-44	1.87618	6.09e-08	1.51394	2.47e-10	0.859289	0.00437522	-0.212784	0.678927	0.804104	0.00143027	1.17569	0.000199653	0.945478	0.00168207	-0.533453	0.0707267	-0.303246	0.27559
ENSG00000122483.17	CCDC18	ENSG00000122483	14.8074	14.9236	3.93e-46	1.07	0.000183219	1.08072	2.99e-08	1.37158	4.27e-14	-1.01599	0.00015602	-1.31757	1.57e-12	0.570318	0.0694305	0.160853	0.619423	-0.892062	3.39e-06	-0.482597	0.0159068
ENSG00000116815.15	CD58	ENSG00000116815	177.868	229.234	1.84e-191	1.0304	2.33e-14	1.20502	2.08e-25	1.33135	5.55e-31	-0.183595	0.282397	-0.484547	5.39e-05	0.414017	0.0589117	0.293058	0.13348	-0.567444	4.23e-05	-0.446485	0.00154072
ENSG00000144583.4	2019-03-04	ENSG00000144583	3.18405	1.15272	2.92e-138	1.43745	0.00335082	1.49153	0.000177053	2.30488	2.01e-13	-1.26872	0.0067618	-2.13615	1.84e-11	0.231875	0.999675	0.0866416	0.896611	-1.93291	1.34e-10	-1.78768	3.46e-09
ENSG00000134255.13	CEPT1	ENSG00000134255	35.9302	44.1847	3.81e-124	1.10233	1.17e-14	1.12522	3.04e-21	0.944042	1.19e-13	0.456083	0.00442833	0.614366	5.13e-07	0.589493	0.000730979	0.465986	0.00905915	0.00746929	0.977326	0.130976	0.442439
ENSG00000261662.1	RP5-1042I8.7	ENSG00000261662	1.79004	2.11841	8.22e-21	1.64434	0.000322794	1.44827	3.95e-05	1.03456	0.0180154	0.341032	0.593893	0.950815	0.00695856	0.415721	0.999675	1.00205	0.0376364	0.810233	0.0387974	0.2239	0.599311
ENSG00000183287.13	CCBE1	ENSG00000183287	6.16601	2.00725	5.39829333262914e-310	0.695047	0.034963	1.43194	5.9e-10	0.699987	0.00353479	-0.177458	0.662252	-0.182398	0.51538	-0.264547	0.897424	-0.335789	0.183547	0.327613	0.0867209	0.398855	0.0327148
ENSG00000106034.17	CPED1	ENSG00000106034	13.0379	8.20692	7.23e-84	2.43344	1.04e-11	2.5704	7.2e-15	2.22055	5.63e-14	-0.473199	0.306384	-0.26031	0.469121	0.963831	0.0432458	0.802366	0.056072	-1.35179	1.29e-05	-1.19032	0.000134207
ENSG00000224950.2	RP5-1086K13.1	ENSG00000224950	1.46102	1.56984	1.58e-20	2.68924	3.83e-10	1.39862	6.69e-05	1.14426	0.000707097	-1.10192	0.0259855	0.443064	0.171822	0.590131	0.541867	0.847193	0.0260369	-0.193555	0.637755	-0.450617	0.154722
ENSG00000143079.14	CTTNBP2NL	ENSG00000143079	59.5564	70.2603	3.58e-86	1.27	6.36e-16	1.37891	1.39e-25	0.965546	5.12e-12	0.211944	0.301299	0.516403	0.000190293	0.415072	0.118631	0.424491	0.0407366	0.375229	0.0221036	0.36581	0.0241931
ENSG00000162650.15	ATXN7L2	ENSG00000162650	4.12316	4.71978	1.3e-49	1.27201	1.29e-06	1.39452	6.48e-14	1.25852	1.7e-09	0.262593	0.463873	0.276089	0.187343	0.444262	0.307325	0.712818	0.00110362	-0.316475	0.151798	-0.58503	0.0012722
ENSG00000174151.14	CYB561D1	ENSG00000174151	48.2895	58.6194	3.05e-107	0.979784	2.82e-12	1.03349	6.96e-20	0.540187	2.07e-05	0.138054	0.466455	0.577651	8.65e-07	0.375123	0.0750483	0.642951	2.16e-05	0.503318	0.000178863	0.23549	0.100362
ENSG00000064703.11	DDX20	ENSG00000064703	28.0364	30.7498	1.69e-150	1.02432	5.99e-15	1.34687	5.19e-52	1.16064	1.28e-35	-0.15535	0.375696	-0.291666	0.00216538	0.369446	0.00152971	0.50221	1.18e-07	-0.250289	0.00942354	-0.383054	7.83e-06
ENSG00000117543.19	DPH5	ENSG00000117543	41.3212	46.9193	5.7e-47	0.960346	2.89e-07	1.24829	4.09e-17	1.08651	1.61e-12	0.202885	0.395015	0.0767206	0.711583	0.61693	0.00517178	0.379984	0.0977666	-0.345093	0.0575531	-0.108147	0.611269
ENSG00000188641.12	DPYD	ENSG00000188641	42.6424	43.9609	3.21e-38	1.35051	9.44e-13	1.17708	2.27e-13	0.724572	3.33e-05	0.0371975	0.906332	0.663137	5.22e-05	0.425936	0.274469	0.639327	0.0043121	0.138923	0.55274	-0.074468	0.764879
ENSG00000092607.13	TBX15	ENSG00000092607	0.634341	0.849874	4.16e-46	1.68406	0.000219537	1.34533	1.48e-05	0.581613	0.176572	-0.388124	0.516207	0.714318	0.0349248	0.780503	0.374195	-0.00336874	0.998049	0.0264602	0.967388	0.810332	0.0323337
ENSG00000156171.14	DRAM2	ENSG00000156171	131.75	166.547	1.37e-92	0.940071	2.89e-07	1.33702	4.03e-18	1.16495	1.98e-13	0.539534	0.00509365	0.314659	0.0705656	0.585145	0.0278157	0.485915	0.0480113	0.209589	0.340419	0.30882	0.126552
ENSG00000121310.16	ECHDC2	ENSG00000121310	14.7931	15.5461	7.29e-18	1.63449	2.57e-09	1.10984	1.16e-07	0.230157	0.390918	-0.937483	0.00106175	0.46685	0.0263865	0.481867	0.210631	0.29372	0.336606	0.241033	0.31258	0.42918	0.0385484
ENSG00000134531.9	EMP1	ENSG00000134531	275.225	249.475	1.64e-51	0.828566	0.000517552	1.00256	1.52e-06	0.864049	2.18e-05	-1.16269	9.14e-08	-1.19817	4.88e-10	0.283103	0.999675	0.435787	0.17569	-0.405826	0.102145	-0.558509	0.0181214
ENSG00000110427.14	KIAA1549L	ENSG00000110427	4.08677	3.18553	1.38e-34	1.3858	4.09e-05	1.3341	1.55e-05	1.06037	0.000199444	-0.470771	0.228059	-0.145337	0.689673	-0.124612	0.999675	-0.17886	0.736093	-0.535581	0.0909601	-0.481333	0.135613
ENSG00000117525.13	F3	ENSG00000117525	150.721	84.7131	4.73e-281	0.490264	0.00380483	1.06852	5.88e-15	0.469439	0.00097247	-0.56268	0.000320417	-0.541854	6.15e-05	0.102377	0.999675	-0.0452618	0.8869	-0.0210486	0.925527	0.126591	0.500481
ENSG00000138759.17	FRAS1	ENSG00000138759	10.3372	4.13578	2.25e-235	1.35942	3.62e-06	1.19429	7.05e-08	0.092288	0.797001	-0.505832	0.131006	0.761303	0.000518473	-0.253827	0.980644	-0.0713474	0.850222	0.555642	0.00286456	0.373162	0.0598584
ENSG00000121957.12	GPSM2	ENSG00000121957	99.4121	101.338	7.49e-87	1.52972	2.64e-20	1.24411	3.87e-21	1.03373	2.04e-15	-1.4594	2.49e-19	-0.963407	1.72e-13	0.533995	0.00869762	0.45221	0.0193299	-0.475982	0.00183196	-0.394197	0.0112346
ENSG00000162639.15	HENMT1	ENSG00000162639	33.5398	40.6121	1.43e-172	1.1166	3.87e-18	1.16295	3.07e-35	0.929699	5.4e-20	-0.0790308	0.685227	0.10787	0.376312	0.494628	0.000133949	0.382949	0.00496889	0.0761429	0.604642	0.187822	0.108332
ENSG00000149948.13	HMGA2	ENSG00000149948	35.1565	12.7316	0	3.31269	3.73e-20	2.79235	1.51e-20	3.31118	1.4e-46	-1.85825	1.05e-06	-1.85674	4.43e-17	0.0223039	0.999675	-0.160254	0.71478	-2.39149	1.63e-25	-2.20893	7.96e-22
ENSG00000203857.9	HSD3B1	ENSG00000203857	59.3882	56.6441	1.86e-92	1.68569	0.000250806	1.27945	0.00507237	2.26043	1.13e-09	-2.52392	1.35e-09	-3.09866	9.73e-18	1.27177	0.0521797	0.598575	0.343631	-3.96343	1.27e-23	-3.29024	7.66e-17
ENSG00000073792.15	IGF2BP2	ENSG00000073792	161.778	134.676	1.16e-86	1.26375	5.74e-12	1.37712	8.78e-18	1.26384	6.17e-16	-0.0658883	0.817698	-0.0659804	0.764718	-0.00956119	0.999675	-0.299211	0.241472	-0.728543	2.47e-05	-0.438893	0.0169755
ENSG00000116396.13	KCNC4	ENSG00000116396	17.4843	22.2151	4.57e-53	1.43815	1.16e-09	1.04364	9.97e-07	0.432122	0.0812045	-0.175206	0.590598	0.830824	6.37e-05	0.427759	0.663158	0.343388	0.347043	0.595169	0.0169059	0.67954	0.00515662
ENSG00000171401.14	KRT13	ENSG00000171401	13.4053	17.0777	6.76e-86	1.26938	6.98e-05	2.8333	1.9e-30	1.08175	0.000134242	0.431413	0.262117	0.619046	0.0222071	0.243144	0.999675	-0.0456137	0.948707	1.12458	7.2e-05	1.41334	3.58e-07
ENSG00000134248.13	LAMTOR5	ENSG00000134248	139.521	159.456	4.21e-38	0.899565	1.08e-06	1.1395	2.6e-13	0.85213	1.37e-07	0.146784	0.544239	0.194219	0.304381	0.46356	0.16298	0.625284	0.00542031	0.421545	0.0274645	0.259822	0.204728
ENSG00000143013.12	LMO4	ENSG00000143013	32.0749	35.5938	4.88e-55	0.804012	0.000246612	1.23332	6.13e-14	1.48009	4.27e-21	-0.398729	0.0871296	-1.07481	1.29e-11	0.389044	0.37192	0.474919	0.0477597	0.30234	0.131757	0.216465	0.296094
ENSG00000198162.12	MAN1A2	ENSG00000198162	501.188	587.445	2.83e-70	1.07576	1.29e-15	1.08525	1.57e-19	0.859096	3.03e-12	0.0815446	0.679067	0.298204	0.0241892	0.396911	0.0972533	0.225636	0.29284	0.0253059	0.906773	0.196581	0.233365
ENSG00000258634.3	RP4-773N10.4	ENSG00000258634	7.62773	9.50327	1.01e-57	1.41721	3.26e-10	1.22342	1.35e-10	0.737589	0.000464893	0.139441	0.671038	0.819066	1.81e-05	0.368153	0.753013	0.609983	0.0336698	0.248226	0.344187	0.00639551	0.984184
ENSG00000114378.16	HYAL1	ENSG00000114378	0.610228	0.762246	3.05e-13	1.8774	0.000871825	1.22175	0.0265409	0.936206	0.0872492	-0.987222	0.106443	-0.0460255	0.947243	0.486694	0.999675	0.573991	NA	1.5189	0.00315619	1.4316	0.00359521
ENSG00000162437.14	RAVER2	ENSG00000162437	5.07402	5.34244	3.37e-50	1.26575	2.98e-11	1.2197	5.7e-18	1.21311	8.38e-18	-0.155334	0.563968	-0.102691	0.555112	0.153314	0.999675	-0.00481922	0.988168	-0.503919	0.00022289	-0.345786	0.0142769
ENSG00000273136.5	NBPF26	ENSG00000273136	1.35171	1.40125	6.11e-14	2.14031	9.58e-08	1.21911	2.59e-05	0.408096	0.291237	-0.806258	0.0864476	0.925954	0.000802565	0.154205	0.999675	0.391158	0.285723	-0.00854701	0.988569	-0.2455	0.400437
ENSG00000155363.18	MOV10	ENSG00000155363	100.195	109.332	4.27e-125	1.44507	8.64e-28	1.50275	3.62e-47	0.94612	1.82e-17	-0.113575	0.55693	0.385379	0.000507285	0.524939	0.000199653	0.627335	1.68e-06	0.488965	3.77e-05	0.386569	0.00107857
ENSG00000143067.4	ZNF697	ENSG00000143067	6.55633	7.53119	9.69e-75	1.7983	1.51e-14	1.21196	1.1e-09	1.66477	1.4e-19	-0.858861	0.000589362	-0.725332	0.000119231	0.797433	0.00528573	0.659631	0.0135524	-1.02791	1.09e-06	-0.890104	1.79e-05
ENSG00000134250.17	NOTCH2	ENSG00000134250	129.256	118.426	9.97e-23	1.49958	3.14e-09	1.25386	1.14e-07	0.548151	0.0385922	-0.330344	0.287888	0.621082	0.0101453	0.470934	0.700162	0.541634	0.149395	0.041242	0.917528	-0.0294571	0.943401
ENSG00000092621.11	PHGDH	ENSG00000092621	323.595	401.203	1.72e-96	1.86938	5.43e-22	1.57972	5.1e-19	1.61462	5.42e-20	-0.851418	3.29e-05	-0.596654	0.0013611	0.786813	0.00446649	0.975478	4.85e-05	-0.0546665	0.861957	-0.243331	0.32944
ENSG00000173212.4	MAB21L3	ENSG00000173212	1.70187	2.25291	3.85e-37	1.12009	0.0128523	1.18638	0.000732929	0.349709	0.504118	0.464477	0.39011	1.23486	0.000445213	0.261778	0.999675	0.22135	0.780551	1.24122	0.00186445	1.28164	0.000867839
ENSG00000143106.12	PSMA5	ENSG00000143106	161.758	163.791	4.81e-32	0.93659	3.92e-08	1.1856	6.22e-16	0.830294	4.63e-08	-0.172549	0.426122	-0.0662527	0.751212	0.361057	0.443569	0.613695	0.00385563	0.186356	0.368669	-0.0662818	0.784092
ENSG00000134247.9	PTGFRN	ENSG00000134247	641.43	628.676	3.27e-47	1.43193	1.21e-22	1.13445	1.1e-17	0.690723	6.76e-07	-0.511486	0.00133567	0.229716	0.134528	0.273283	0.725614	0.272548	0.231393	-0.162875	0.389192	-0.16214	0.390131
ENSG00000116473.14	RAP1A	ENSG00000116473	93.0061	105.886	1.12e-81	1.0055	6.53e-12	1.46533	1.36e-32	1.27832	3.57e-24	0.351924	0.034094	0.0790993	0.643225	0.512073	0.00977602	0.403159	0.0374288	-0.00617046	0.983953	0.102744	0.58233
ENSG00000155366.16	RHOC	ENSG00000155366	158.868	193.505	6.27e-66	0.624625	0.000412297	1.25616	2.49e-18	1.05873	3.98e-13	0.409967	0.0240329	-0.0241386	0.913382	0.394164	0.292187	0.52339	0.0162705	-0.0786496	0.738004	-0.207876	0.295481
ENSG00000231365.5	RP11-418J17.1	ENSG00000231365	34.6479	42.1609	1.46e-164	1.46444	6.83e-23	1.31225	3.76e-33	1.05829	4.13e-19	-0.0448384	0.859381	0.361311	0.00152813	0.610238	1.74e-05	0.592091	2.16e-05	-0.00672815	0.977326	0.011419	0.951713
ENSG00000122406.12	RPL5	ENSG00000122406	1213.71	1325.35	6.69e-61	0.792097	1.23e-09	1.10904	1.92e-22	1.26565	5.98e-29	0.131786	0.433424	-0.34177	0.00548329	0.373667	0.112529	0.204327	0.327127	-0.216276	0.163313	-0.0469362	0.811258
ENSG00000065135.8	GNAI3	ENSG00000065135	9.80958	10.0216	8.83e-92	1.15869	4.82e-30	1.14497	2.63e-39	0.773565	4.63e-18	-0.372129	0.00084125	0.0129931	0.925075	0.375142	0.00623285	0.463673	9.62e-05	-0.0157466	0.919541	-0.104277	0.403562
ENSG00000031698.12	SARS	ENSG00000031698	246.723	271.99	4.33e-60	0.801625	2.53e-07	1.17571	6.45e-19	1.46527	3.09e-29	0.128952	0.524878	-0.534694	9.21e-05	0.455255	0.0671305	0.433907	0.0365843	-0.136508	0.486104	-0.11516	0.565623
ENSG00000265808.3	SEC22B	ENSG00000265808	26.7128	29.815	2.07e-79	0.939657	5.72e-12	1.33673	3.34e-32	0.881263	6.85e-14	0.0464894	0.827408	0.104884	0.484087	0.58834	0.000256803	0.669559	6.88e-06	0.469131	0.000498063	0.387912	0.00437588
ENSG00000155380.11	SLC16A1	ENSG00000155380	211.94	196.055	1.22e-282	1.78956	9.9e-65	1.8698	7.23e-94	1.5084	1.7e-67	-0.694319	5.38e-10	-0.413151	5.12e-06	0.392318	0.00327622	0.444095	0.000202446	0.122395	0.31461	0.0706177	0.591484
ENSG00000226419.7	SLC16A1-AS1	ENSG00000226419	11.1252	11.4176	1.46e-77	2.0877	3.13e-11	1.90481	8.1e-23	1.83372	1.93e-21	-0.882783	0.0131958	-0.628812	0.000474716	0.76279	0.000290653	0.792838	1.81e-05	-0.406089	0.0323301	-0.436136	0.0080842
ENSG00000163393.12	SLC22A15	ENSG00000163393	16.8744	17.3785	3.77e-21	1.13265	8.81e-05	1.35918	1.7e-09	0.593078	0.024047	-0.147453	0.710934	0.392117	0.125542	0.464367	0.572417	0.681923	0.0358357	0.576029	0.0263115	0.358472	0.191215
ENSG00000085491.15	SLC25A24	ENSG00000085491	57.6565	62.6827	1.24e-110	1.09596	6.14e-25	1.32331	2.74e-49	1.03432	2.66e-30	-0.252798	0.0423409	-0.191157	0.0622858	0.415021	0.00232997	0.271729	0.0559941	-0.181007	0.124783	-0.0377144	0.800529
ENSG00000162695.11	SLC30A7	ENSG00000162695	72.0362	82.2568	9.49e-65	1.26081	3.34e-18	1.03498	1.33e-17	0.689715	8.8e-08	-0.27943	0.109401	0.291663	0.0301978	0.498112	0.00869762	0.606231	0.000250861	0.201915	0.217104	0.0937956	0.603675
ENSG00000127329.14	PTPRB	ENSG00000127329	1.2503	0.991519	4.99e-32	0.844088	0.0205248	1.12074	7.66e-05	0.379976	0.356011	0.825363	0.0317399	1.28948	3.44e-06	0.0585873	0.999675	0.246354	0.546917	0.620537	0.0152587	0.432771	0.104422
ENSG00000197106.6	SLC6A17	ENSG00000197106	13.5364	15.3973	1.25e-71	1.87445	7.93e-22	1.62024	1.05e-23	1.009	6.83e-09	-0.143648	0.620904	0.721799	1.29e-05	0.628271	0.0154288	0.675493	0.00306281	0.0192491	0.946337	-0.0279734	0.919552
ENSG00000173267.13	SNCG	ENSG00000173267	19.7328	25.8971	2.79e-67	0.875209	0.00296246	1.11034	1.74e-06	1.32341	3.63e-08	0.621184	0.0463099	0.172981	0.548428	0.851903	0.0158924	0.412189	0.327127	0.824621	0.00297155	1.26434	5.25e-07
ENSG00000134243.11	SORT1	ENSG00000134243	443.943	514.254	9.51e-57	1.18807	3.93e-15	1.13814	1.81e-17	0.654591	4.18e-06	-0.381375	0.0253077	0.152105	0.36603	0.474619	0.0526241	0.649375	0.000554921	0.195936	0.295704	0.0211802	0.93043
ENSG00000171943.11	SRGAP2C	ENSG00000171943	36.0265	40.4651	7.37e-37	1.18719	8.66e-08	1.21725	6.23e-12	1.2091	6.19e-11	0.349278	0.201988	0.327369	0.0860838	0.403631	0.395123	0.434638	0.0888707	-0.148174	0.53971	-0.179181	0.422346
ENSG00000007341.18	ST7L	ENSG00000007341	29.3508	35.6874	3.49e-117	0.903303	2.64e-07	1.32252	2.47e-27	1.02591	4.44e-15	0.00503263	0.984479	-0.117574	0.463658	0.528169	0.00414141	0.258208	0.183038	-0.441971	0.00218187	-0.172011	0.269211
ENSG00000166825.13	ANPEP	ENSG00000166825	6.63458	8.42617	1.03e-30	1.32283	0.00101165	1.09836	0.00037733	0.988371	0.00035538	-0.900463	0.0271408	-0.566006	0.046969	0.0758537	0.999675	-0.256125	0.602372	-0.473213	0.156327	-0.141234	0.726533
ENSG00000143093.14	STRIP1	ENSG00000143093	66.8916	79.6901	2.34e-106	1.36331	2.74e-19	1.29112	4.23e-26	0.757262	2.42e-08	0.0789482	0.739448	0.684991	5.58e-08	0.4694	0.0198295	0.598183	0.000420423	0.208383	0.210643	0.0795999	0.670457
ENSG00000168952.15	STXBP6	ENSG00000168952	16.4611	12.9164	8.44e-108	0.870085	2.42e-05	1.11017	7.32e-15	0.421687	0.0278664	0.261345	0.299672	0.709743	8.12e-06	0.0846614	0.999675	0.147158	0.549485	0.592436	4.91e-05	0.52994	0.000321756
ENSG00000215717.5	TMEM167B	ENSG00000215717	113.747	141.706	1.25e-108	0.793574	2.04e-07	1.05673	9.24e-17	0.649151	2.74e-06	0.547626	0.000467799	0.69205	9.95e-08	0.409904	0.110097	0.519268	0.00634074	0.390171	0.0138955	0.280807	0.0870384
ENSG00000188610.12	FAM72B	ENSG00000188610	8.47094	7.4753	1.69e-42	1.25863	0.00791684	1.07346	0.00212474	1.43759	2.51e-07	-1.72633	2.83e-05	-1.90529	6.3e-11	0.277573	0.999675	-0.122338	0.821535	-1.46632	1.12e-07	-1.06641	0.000150354
ENSG00000152078.9	TMEM56	ENSG00000152078	56.0808	51.2661	1.93e-81	0.697302	4.07e-06	1.39813	8.66e-36	0.596521	1.71e-07	-0.192915	0.281954	-0.0921342	0.522432	0.185993	0.706046	0.199869	0.198399	0.372561	0.000541897	0.358686	0.000802742
ENSG00000134253.9	TRIM45	ENSG00000134253	13.5359	18.0922	1.88e-258	1.03227	1.16e-11	1.00316	1.21e-17	0.443073	0.0032988	0.529066	0.00189384	1.11826	5.93e-20	0.511683	0.00977602	0.628532	0.00098412	0.646391	4.09e-05	0.529541	0.000292839
ENSG00000134198.9	TSPAN2	ENSG00000134198	238.418	299.447	1.64e-161	1.1124	2.89e-15	1.86816	1.17e-54	1.09901	7.74e-19	0.0108205	0.964153	0.0242114	0.89764	0.064137	0.999675	0.181109	0.43249	0.377675	0.0131282	0.260702	0.104761
ENSG00000116830.11	TTF2	ENSG00000116830	275.591	270.851	3.08e-88	1.59487	9.54e-29	1.23957	8.2e-24	0.933272	9.55e-14	-1.18176	2.42e-16	-0.520163	5.09e-05	0.458554	0.0336432	0.395095	0.04088	-0.66321	3.42e-06	-0.599751	3.15e-05
ENSG00000137941.16	TTLL7	ENSG00000137941	7.65919	8.40283	1.26e-15	0.754107	0.00115574	1.0511	2.71e-09	0.219103	0.304877	-0.559944	0.0141316	-0.0249401	0.921802	-0.0284465	0.999675	-0.196732	0.480099	0.122368	0.583355	0.290653	0.128731
ENSG00000173218.14	VANGL1	ENSG00000173218	161.739	177.993	2.42e-59	1.41182	1.76e-26	1.18584	1.97e-23	0.694556	2.23e-08	-0.793714	6.07e-09	-0.0764476	0.640607	0.251454	0.703807	0.299168	0.135675	-0.00219897	0.995723	-0.0499134	0.804771
ENSG00000029534.19	ANK1	ENSG00000029534	8.49933	10.5975	6.41e-48	1.26554	0.000707592	1.04392	0.000335878	-0.114032	0.812204	-0.488948	0.250558	0.890626	0.00299921	-0.854707	0.0740605	-0.903491	0.0414832	1.533	2.6e-07	1.58178	6.76e-07
ENSG00000134215.15	VAV3	ENSG00000134215	103.638	146.188	0	1.11924	3.31e-16	1.17664	1.21e-22	0.768259	6.74e-09	1.17382	3.86e-17	1.52479	3.35e-37	0.458695	0.0415009	0.483922	0.0191656	1.10809	1.17e-13	1.08286	7.71e-14
ENSG00000134258.16	VTCN1	ENSG00000134258	48.5915	71.1085	0	0.543219	0.0263487	1.12847	1.95e-08	0.00483288	0.989427	1.83873	9.55e-19	2.37712	1.33e-36	0.0370768	0.999675	0.0521434	0.939687	3.22693	4.5e-39	3.21186	2.35e-39
ENSG00000116874.11	WARS2	ENSG00000116874	110.503	132.053	9.95e-122	1.08581	7.83e-17	1.2685	2.74e-31	1.20296	6.2e-27	0.250476	0.114799	0.133322	0.328627	0.537133	0.000801125	0.413675	0.0112977	-0.15075	0.329882	-0.0272917	0.886004
ENSG00000065183.15	WDR3	ENSG00000065183	247.23	236.593	1.95e-149	1.10668	1.97e-22	1.06653	3.04e-29	0.809619	1.82e-17	-0.910207	6.7e-16	-0.613143	1.82e-10	0.39919	0.0073536	0.386073	0.00438588	-1.00673	3.74e-22	-0.993611	8.02e-22
ENSG00000116455.13	WDR77	ENSG00000116455	47.2407	47.4647	2.53e-44	1.05052	5.56e-06	1.53521	1.17e-17	0.950567	2.32e-07	-0.550392	0.023403	-0.450443	0.0192687	0.604405	0.0461277	0.959802	1.18e-05	-0.510615	0.0140632	-0.866012	6.94e-06
ENSG00000148143.12	ZNF462	ENSG00000148143	21.788	13.5071	6.94e-69	0.681759	0.0415298	1.14452	4.43e-06	0.112506	0.778154	0.0794271	0.861651	0.64868	0.0119312	-0.238625	0.999675	-0.404744	0.214372	-0.2071	0.455369	-0.0409804	0.904411
ENSG00000171492.14	LRRC8D	ENSG00000171492	185.036	207.616	5.58e-64	0.620817	1.09e-07	0.994112	1.8e-26	0.75133	2.57e-15	-0.274486	0.0286455	-0.405	3.63e-05	0.253534	0.294965	0.0065466	0.98028	-0.215368	0.0704837	0.0316197	0.842094
ENSG00000067798.13	NAV3	ENSG00000067798	29.7259	6.1084	2.49e-257	0.959465	0.0292544	0.985513	0.0101453	0.790364	0.00938312	-0.954274	0.0199797	-0.785173	0.00916047	0.029329	0.999675	0.0653979	0.901259	-1.07766	7.42e-06	-1.11373	3.62e-06
ENSG00000167601.11	AXL	ENSG00000167601	25.75	14.5307	3.12e-212	1.01942	4.91e-07	0.982336	5.63e-10	1.23643	6.1e-16	-0.353224	0.125058	-0.570228	0.000293813	0.269705	0.774197	0.51937	0.0102738	-0.157848	0.419206	-0.407513	0.0145073
ENSG00000117519.15	CNN3	ENSG00000117519	363.686	374.873	8.89e-47	0.64303	2.8e-06	0.98064	2.01e-17	0.86232	9.42e-14	-0.100976	0.574425	-0.320266	0.00957768	0.22831	0.771237	0.244882	0.208709	-0.405289	0.00326647	-0.421862	0.00217858
ENSG00000143036.16	SLC44A3	ENSG00000143036	11.0757	11.9707	4.35e-33	0.693679	0.000220714	0.973784	1.79e-13	0.520205	0.00103788	0.295639	0.169673	0.469113	0.00107564	0.256896	0.558397	0.241642	0.231393	0.384136	0.00678576	0.39939	0.00346819
ENSG00000143061.17	IGSF3	ENSG00000143061	53.3179	65.3559	9.34e-86	1.14059	3.31e-16	0.970302	1.54e-14	0.808147	3.4e-10	-0.126919	0.506466	0.205528	0.16132	0.263752	0.703807	0.566662	0.00168454	0.266114	0.106952	-0.0367956	0.86757
ENSG00000273382.1	RP5-1065J22.8	ENSG00000273382	1.51656	1.92921	2.14e-37	0.862847	0.0254722	0.968455	0.000306761	0.940969	0.00210698	0.23815	0.628363	0.160028	0.648402	0.574748	0.446617	0.243451	0.647577	0.510202	0.129398	0.8415	0.00345815
ENSG00000197780.9	TAF13	ENSG00000197780	95.8457	96.0749	1.71e-19	0.658087	0.000398885	0.966576	1.51e-10	0.537185	0.000843135	-0.200521	0.356378	-0.0796191	0.700225	0.406315	0.238246	0.525047	0.015135	0.257311	0.179646	0.138579	0.510462
ENSG00000121940.15	CLCC1	ENSG00000121940	43.0461	47.5262	4.43e-83	1.4109	5.38e-30	0.963341	1.22e-22	0.921033	1.45e-19	-0.385941	0.00629881	0.103927	0.410412	0.300555	0.130384	0.237655	0.131974	-0.277667	0.0191437	-0.214768	0.076838
ENSG00000065243.18	PKN2	ENSG00000065243	131.513	143.228	1.77e-32	0.546233	0.000107921	0.958464	1.2e-16	0.583832	2.08e-06	0.33867	0.0196678	0.301072	0.0173395	0.226409	0.800573	0.137964	0.541546	0.0657911	0.727908	0.154235	0.343474
ENSG00000162777.16	DENND2D	ENSG00000162777	66.1213	78.0199	9.73e-66	0.67826	5.12e-06	0.951948	3.41e-17	0.664218	3.5e-08	-0.00466659	0.982454	0.00937515	0.95979	0.26413	0.478416	0.340887	0.0519099	0.229843	0.113084	0.153086	0.313607
ENSG00000196505.10	GDAP2	ENSG00000196505	132.454	148.624	2.77e-54	1.06552	3.15e-16	0.950666	1.76e-17	0.757938	5.56e-11	-0.122355	0.491711	0.185228	0.158622	0.413524	0.0303425	0.297759	0.0998239	-0.0527083	0.774875	0.0630562	0.720303
ENSG00000143126.7	CELSR2	ENSG00000143126	17.1848	17.8535	9.45e-19	1.50096	1.35e-08	0.9501	0.000143859	0.341708	0.254296	-0.150168	0.691111	1.00908	1.27e-05	0.286293	0.999675	0.285279	0.505193	0.570616	0.0407038	0.57163	0.0398324
ENSG00000171488.14	LRRC8C	ENSG00000171488	10.8031	8.92612	3.08e-76	1.43547	1.02e-08	0.942969	3.57e-07	0.747607	2.73e-05	-1.36797	1.17e-08	-0.680105	0.00014115	0.095148	0.999675	0.314466	0.212763	-1.04889	1.01e-09	-1.2682	5.68e-14
ENSG00000116704.7	SLC35D1	ENSG00000116704	3.76969	4.02813	6.5e-25	1.39437	6.35e-10	0.931311	1.55e-07	0.315778	0.171219	-0.263136	0.366277	0.815453	5.42e-06	0.138132	0.999675	0.245644	0.40245	0.264945	0.222562	0.157434	0.499706
ENSG00000116337.15	AMPD2	ENSG00000116337	77.8095	86.1166	3.46e-39	1.05001	1.74e-11	0.929275	6.87e-14	0.508047	0.000197766	-0.301182	0.0976673	0.240783	0.0899239	0.33929	0.213236	0.59921	0.000235786	0.302564	0.043733	0.0426442	0.829422
ENSG00000162664.16	ZNF326	ENSG00000162664	27.7425	26.2483	8.33e-35	1.13709	1.08e-10	0.92736	1.57e-10	0.812984	3.71e-08	-0.405614	0.0397366	-0.081512	0.679495	0.177964	0.999675	-0.170072	0.510864	-0.326204	0.0550409	0.0218324	0.927951
ENSG00000197852.9	FAM212B	ENSG00000197852	4.73955	6.35077	1.05e-61	0.93123	0.00335158	0.9133	0.000126662	0.472299	0.0897002	-0.0619176	0.895883	0.397013	0.116404	0.505769	0.631102	0.532256	0.176377	0.0339756	0.93837	0.00748837	0.984493
ENSG00000162636.15	FAM102B	ENSG00000162636	8.99431	8.60577	1.48e-65	1.42507	2.85e-15	0.909348	1.43e-09	0.452406	0.0106883	-0.0140225	0.964183	0.958645	1.28e-10	0.453657	0.0876218	0.513467	0.0157773	0.939804	3e-09	0.879993	2.18e-08
ENSG00000156875.13	HIAT1	ENSG00000156875	36.9176	41.1052	9.15e-73	0.526609	7.32e-06	0.903282	2.07e-28	0.700935	1.65e-15	0.12962	0.367295	-0.0447055	0.713296	0.301087	0.0141093	0.24411	0.038289	-0.00995673	0.942238	0.0470197	0.686215
ENSG00000279348.1	RP11-566E18.1	ENSG00000279348	2.86232	2.6952	2.7e-06	1.29102	0.000700134	0.898143	0.00487494	-0.0336008	0.946203	-0.663392	0.104365	0.661229	0.0271878	0.0219618	0.999675	0.184353	0.702514	0.232724	0.490088	0.0703336	0.857761
ENSG00000134186.11	PRPF38B	ENSG00000134186	61.3537	62.9207	6.48e-60	1.3119	5.63e-22	0.897903	1.34e-14	1.04601	2.13e-19	-0.358181	0.0221594	-0.0922937	0.544411	0.30546	0.311429	-0.00597747	0.985142	-0.667884	2.34e-07	-0.356447	0.00958408
ENSG00000085433.15	WDR47	ENSG00000085433	9.37031	10.8926	1.37e-41	1.02222	4.23e-08	0.896281	3.34e-09	0.556608	0.00111271	0.169432	0.493308	0.635041	3.88e-05	0.271928	0.836082	0.36361	0.123384	-0.140205	0.512828	-0.231887	0.226014
ENSG00000023909.9	GCLM	ENSG00000023909	217.448	188.335	3.98e-133	0.576177	2.32e-08	0.893785	4.08e-26	0.693665	9.18e-16	-0.257107	0.0199779	-0.374596	2.52e-05	0.086939	0.999675	0.124753	0.425233	0.416156	2.27e-05	0.378341	0.000142868
ENSG00000137955.15	RABGGTB	ENSG00000137955	109.139	97.6837	3.9e-67	0.670163	2.43e-06	0.889102	3.84e-16	0.413433	0.000797689	-0.130224	0.468178	0.126506	0.369364	0.336702	0.0991507	0.304784	0.063769	-0.320359	0.0114661	-0.288441	0.0241834
ENSG00000116793.15	PHTF1	ENSG00000116793	53.2915	56.8042	3.13e-44	0.966245	6.57e-16	0.888755	2.47e-20	0.518851	4.88e-07	-0.3313	0.0129674	0.116094	0.342145	0.173154	0.845456	0.289646	0.0480113	0.243396	0.0368626	0.126904	0.323469
ENSG00000041982.15	TNC	ENSG00000041982	67.225	87.8618	1.37e-88	2.20302	1.69e-14	0.888657	0.00461658	0.337673	0.332146	-1.69451	4e-09	0.170837	0.62497	0.585373	0.607543	0.402753	0.392117	-2.31612	2.22e-15	-2.1335	2.52e-13
ENSG00000185551.12	NR2F2	ENSG00000185551	32.2564	29.1121	1.95e-39	1.00769	2.19e-08	0.88763	9.12e-09	0.799449	2.13e-07	-0.189203	0.409508	0.0190393	0.933535	0.00244634	0.999675	-0.444826	0.0437351	-0.103337	0.637535	0.343935	0.0536034
ENSG00000152284.4	TCF7L1	ENSG00000152284	14.8033	13.4746	6.88e-40	1.32399	9.41e-05	0.887432	0.000746468	1.37268	9.93e-07	0.357239	0.416518	0.308544	0.292169	-0.275248	0.999675	-1.09103	0.000307351	1.00548	2.09e-05	1.82126	3.24e-14
ENSG00000067208.14	EVI5	ENSG00000067208	79.6914	86.3503	3.67e-45	0.67263	2e-06	0.885145	1.08e-17	0.433481	0.000330909	0.13204	0.467702	0.37119	0.00113498	0.314372	0.0879147	0.464175	0.000597199	0.287489	0.01666	0.137687	0.291591
ENSG00000117528.11	ABCD3	ENSG00000117528	96.202	106.825	6.21e-114	1.04848	4e-30	0.884979	1.94e-31	0.62159	1.92e-14	0.00862334	0.957683	0.435509	4.71e-08	0.361148	0.00152971	0.323289	0.00350137	-0.0052608	0.973784	0.0325983	0.797008
ENSG00000132429.9	POPDC3	ENSG00000132429	20.6755	13.8267	1.74e-146	0.569678	0.0459168	0.884351	6.58e-05	1.26655	3.39e-13	-0.505811	0.0626088	-1.20268	2.01e-11	-0.034714	0.999675	-0.375359	0.108662	-1.0241	3.15e-10	-0.683458	5.45e-05
ENSG00000009307.15	CSDE1	ENSG00000009307	3577.92	3741.31	3.89e-90	0.912586	3.92e-29	0.876639	1.99e-32	0.751811	1.35e-23	-0.0409239	0.744564	0.119852	0.180341	0.249889	0.0996434	0.154624	0.243417	-0.211228	0.0272399	-0.115964	0.272565
ENSG00000102452.15	NALCN	ENSG00000102452	8.71181	6.80824	1.13e-94	1.18265	6.51e-09	0.875221	1.03e-08	0.333273	0.0494421	-0.584535	0.00717029	0.264841	0.0994542	-0.224108	0.684243	-0.12221	0.551717	-0.0357585	0.844716	-0.137657	0.35644
ENSG00000116266.10	STXBP3	ENSG00000116266	202.605	243.49	1.29e-108	0.808993	4.62e-11	0.874098	7.63e-17	0.509119	8.35e-06	0.372243	0.00514933	0.672117	2.32e-10	0.358339	0.0664634	0.477843	0.00152934	0.568687	3.26e-06	0.449183	0.000283234
ENSG00000151491.12	EPS8	ENSG00000151491	550.053	574.476	1.03e-74	0.400698	0.000157718	0.873391	5.28e-25	0.646317	2.17e-13	0.570878	6.23e-09	0.325259	0.000303896	0.153929	0.88369	0.180008	0.218551	0.672005	2.49e-12	0.645927	1.88e-11
ENSG00000134256.12	CD101	ENSG00000134256	3.58918	3.02879	3.51e-31	1.44161	8.39e-06	0.869008	0.000159898	0.534287	0.0473733	-0.386852	0.339034	0.52047	0.0225865	0.240244	0.981599	0.204424	0.436448	-0.317967	0.0941274	-0.282147	0.12688
ENSG00000097033.14	SH3GLB1	ENSG00000097033	20.9808	23.4832	1.01e-56	0.487236	1.89e-05	0.864925	2.93e-23	0.574987	4.84e-10	0.0945986	0.512088	0.00684722	0.962551	0.144996	0.944617	0.198261	0.172472	0.303618	0.00334423	0.250353	0.0178085
ENSG00000162688.15	AGL	ENSG00000162688	14.6076	17.0866	1.17e-87	0.967349	2.79e-17	0.862753	4.65e-20	0.472134	4.77e-06	-0.07501	0.653912	0.420205	2.09e-05	0.290673	0.130384	0.329505	0.0208698	0.147062	0.252378	0.10823	0.41316
ENSG00000122482.20	ZNF644	ENSG00000122482	110.701	121.901	9.1e-44	0.722398	6.82e-08	0.861315	1.15e-15	0.882589	1.25e-15	0.199489	0.211546	0.0392984	0.803261	0.341632	0.09236	0.127574	0.525754	-0.24324	0.0676139	-0.0291821	0.871366
ENSG00000105971.14	CAV2	ENSG00000105971	72.9938	54.8609	4.89e-132	0.36882	0.0334728	0.858856	1.92e-12	0.691497	2.07e-08	-0.110442	0.588807	-0.433119	0.000650061	-0.204407	0.810804	-0.316728	0.061293	0.062345	0.715781	0.174665	0.224579
ENSG00000164236.11	ANKRD33B	ENSG00000164236	10.6852	7.08411	6.74e-158	1.15286	5.46e-10	0.855081	9.61e-08	0.98635	6.48e-09	0.745342	0.000218187	0.911849	2.62e-09	-0.210813	0.999675	-0.111482	0.70404	0.688462	1.76e-05	0.589131	0.000325205
ENSG00000134222.16	PSRC1	ENSG00000134222	8.98784	8.74748	3.17e-65	0.98146	0.00181444	0.854721	2.48e-05	1.36123	3.81e-13	-1.02319	0.00041099	-1.40295	6.18e-13	0.461078	0.337615	0.26502	0.34752	-1.59473	1.75e-17	-1.39867	1.46e-14
ENSG00000197323.10	TRIM33	ENSG00000197323	144.23	165.858	7.41e-31	1.05049	1.09e-09	0.847793	1.1e-07	0.68819	2.2e-05	-0.00497147	0.98432	0.357332	0.0327012	0.302727	0.781112	0.0243685	0.956056	-0.36608	0.0602058	-0.0877218	0.719559
ENSG00000118655.4	DCLRE1B	ENSG00000118655	11.5342	12.2477	5.33e-39	0.452146	0.0248978	0.847369	3.47e-09	0.898196	1.88e-10	-0.22545	0.296799	-0.671499	2.84e-06	0.194212	0.999675	0.0109477	0.977095	-0.97463	3e-11	-0.791366	8.71e-08
ENSG00000174842.16	GLMN	ENSG00000174842	21.9956	22.6018	1.02e-14	0.567507	0.0103576	0.845119	1e-08	0.519831	0.0021062	0.0282368	0.930888	0.0759124	0.721807	0.168784	0.999675	0.259933	0.203413	-0.161295	0.35329	-0.252443	0.103536
ENSG00000179954.14	SSC5D	ENSG00000179954	7.07736	9.75077	1.56e-78	1.29926	1.3e-05	0.841399	0.00236179	0.651421	0.0196998	-0.266933	0.478603	0.380902	0.175215	0.959755	0.0153417	0.496764	0.280928	1.1404	0.000157581	1.60339	1.11e-08
ENSG00000142875.19	PRKACB	ENSG00000142875	43.4572	43.359	1.62e-25	0.644872	2.37e-05	0.838706	5.13e-12	0.67488	4.68e-08	-0.128109	0.503838	-0.158117	0.276197	0.125205	0.999675	0.112902	0.618832	0.169106	0.277946	0.181409	0.234696
ENSG00000143033.17	MTF2	ENSG00000143033	35.6501	38.4012	1.23e-56	0.755822	1.51e-08	0.837783	1.85e-19	0.509604	3.43e-06	0.091209	0.626845	0.337427	0.00134128	0.378288	0.0037264	0.353732	0.003524	-0.144404	0.214643	-0.119848	0.291467
ENSG00000122484.8	RPAP2	ENSG00000122484	41.1531	43.9507	2.45e-39	1.1727	1.44e-13	0.83376	3.03e-11	1.01833	1.7e-15	-0.0659427	0.79176	0.0884287	0.587856	0.273813	0.478416	0.112655	0.617949	-0.252701	0.0847175	-0.0915439	0.590595
ENSG00000137996.12	RTCA	ENSG00000137996	72.6683	73.566	2.26e-31	0.628899	6.86e-05	0.833547	1.88e-12	0.856342	1.21e-12	0.0309764	0.897373	-0.196466	0.154171	0.402212	0.0289464	0.372319	0.0230925	-0.0640805	0.71393	-0.0341868	0.851779
ENSG00000052723.11	SIKE1	ENSG00000052723	321.902	361.585	1.72e-81	0.894275	1.07e-19	0.827391	2.91e-24	0.675989	1.7e-15	0.00621349	0.969971	0.224499	0.0127613	0.320867	0.0149779	0.226034	0.0810954	-0.154359	0.148499	-0.0595252	0.627205
ENSG00000198799.11	LRIG2	ENSG00000198799	23.393	27.3315	1.52e-31	0.86869	4.86e-06	0.827298	5.06e-07	0.213881	0.316625	0.110467	0.671901	0.765275	1.81e-06	0.386006	0.423909	0.193996	0.518538	-0.0313812	0.908734	0.160629	0.477686
ENSG00000153936.16	HS2ST1	ENSG00000153936	87.9436	97.8733	1.38e-58	0.463266	6.51e-05	0.825256	2.07e-20	0.201296	0.0745271	0.184137	0.154357	0.446106	2.51e-06	0.289055	0.09236	0.412999	0.000967694	0.286812	0.00794068	0.162868	0.161821
ENSG00000067334.13	DNTTIP2	ENSG00000067334	201.652	188.294	6.82e-113	0.628522	1.61e-10	0.822489	2.23e-27	0.904805	1.57e-32	-0.166533	0.148195	-0.442816	1.74e-08	0.23644	0.0879147	0.135586	0.27724	-0.176026	0.0525944	-0.075172	0.470457
ENSG00000162694.13	EXTL2	ENSG00000162694	34.3532	42.0923	1.84e-160	0.63897	9.04e-06	0.81884	1.84e-17	0.869094	1.29e-14	0.432855	0.00485875	0.202731	0.085192	0.478505	0.000801125	0.579837	2.39e-06	-0.13136	0.35707	-0.232692	0.0433332
ENSG00000036549.12	ZZZ3	ENSG00000036549	175.509	193.336	5.56e-42	0.529928	7.99e-06	0.810938	7.97e-19	0.630083	4.04e-11	0.0107771	0.954544	-0.0893775	0.459502	0.195191	0.630263	0.146942	0.3601	-0.173832	0.140146	-0.125583	0.308526
ENSG00000101311.15	FERMT1	ENSG00000101311	24.4617	24.4491	6.62e-96	0.905582	2.61e-09	0.809761	5.95e-11	0.752076	1.87e-10	-0.931047	1.24e-10	-0.777541	4.67e-11	0.0333441	0.999675	-0.100592	0.657729	-1.20762	2.53e-22	-1.07368	8.78e-18
ENSG00000137936.16	BCAR3	ENSG00000137936	91.255	109.352	8.9e-107	0.733148	8.44e-11	0.800095	1.08e-17	0.626542	1.15e-10	0.0204609	0.911893	0.127068	0.268243	0.36456	0.018339	0.613145	2.17e-07	0.111657	0.406569	-0.136928	0.281221
ENSG00000134245.17	WNT2B	ENSG00000134245	1.11541	1.45959	1.9e-28	1.10223	0.00896867	0.799127	0.0236964	0.321747	0.509653	0.402962	0.435457	1.18345	0.000282353	0.722269	0.43428	0.00489547	0.996305	-0.0405086	0.940677	0.676865	0.067225
ENSG00000250899.3	RP11-253E3.3	ENSG00000250899	5.74404	5.15879	6.42e-34	1.22937	3.06e-07	0.796119	5.51e-06	0.428393	0.0170455	-1.13779	6.24e-07	-0.33682	0.0639433	0.342421	0.396104	0.32995	0.137162	-0.204852	0.273281	-0.192381	0.29404
ENSG00000117155.16	SSX2IP	ENSG00000117155	49.2165	46.9783	7.59e-51	0.509302	0.000637358	0.795448	2.07e-12	0.775037	4.45e-12	-0.359952	0.014972	-0.625687	3.28e-08	0.114016	0.999675	0.163727	0.392343	-0.423142	0.000690887	-0.472853	0.000129147
ENSG00000117505.12	DR1	ENSG00000117505	60.1522	66.5555	4.55e-76	0.677969	1.6e-11	0.788098	1.75e-24	0.689191	3.69e-17	0.121854	0.34499	0.110631	0.252976	0.28491	0.022817	0.323133	0.00196248	-0.212177	0.0211825	-0.2504	0.00445341
ENSG00000097046.12	CDC7	ENSG00000097046	43.6807	42.8342	1.36e-41	1.33207	2.05e-09	0.786249	1.44e-06	0.922766	4.53e-09	-1.17581	4.55e-08	-0.766504	1.55e-06	0.31183	0.631102	0.0547623	0.872388	-0.767802	2.58e-06	-0.510734	0.00245017
ENSG00000102870.5	ZNF629	ENSG00000102870	3.49125	3.55771	9.79e-22	0.625389	0.000695044	0.77912	1.78e-10	0.0746566	0.715247	-0.157543	0.482487	0.39319	0.00426699	0.0476616	0.999675	-0.100755	0.617746	0.35646	0.0022522	0.504877	7.76e-06
ENSG00000182263.13	FIGN	ENSG00000182263	15.7351	9.69651	3.37e-84	1.79451	2.02e-08	0.762642	0.00350765	0.44838	0.143739	-0.403325	0.328215	0.942806	4.9e-05	0.148836	0.999675	-0.127669	0.729916	-0.217942	0.371079	0.058563	0.841765
ENSG00000137947.11	GTF2B	ENSG00000137947	74.8864	81.6419	6.37e-30	0.402292	0.0106887	0.760265	3.64e-11	0.579896	3.45e-06	0.402492	0.00826666	0.224888	0.0896382	0.283905	0.324488	0.24339	0.181346	0.295155	0.0277616	0.33567	0.00976369
ENSG00000230439.2	RP11-488P3.1	ENSG00000230439	25.8377	27.5514	3.61e-120	0.982599	0.000707592	0.759925	0.00280433	1.25916	9.94e-10	-2.14061	6.98e-18	-2.41717	5.39e-32	0.450038	0.633079	0.446484	0.184417	-1.81173	1.62e-15	-1.80818	9.84e-16
ENSG00000197147.12	LRRC8B	ENSG00000197147	15.1721	15.3564	4.21e-43	0.797134	1.32e-06	0.758395	3.09e-09	0.564783	1.33e-05	-0.886372	7.87e-09	-0.654021	2.74e-07	0.28594	0.478416	0.19365	0.356982	-0.712303	1.22e-07	-0.620013	4.61e-06
ENSG00000213281.4	NRAS	ENSG00000213281	72.1426	71.3395	1.36e-57	0.580657	9.4e-10	0.751701	1.23e-21	0.656007	1.7e-16	-0.188113	0.0792667	-0.263464	0.00178716	0.190457	0.45816	0.200506	0.119895	0.0614097	0.610946	0.0513604	0.673322
ENSG00000116833.13	NR5A2	ENSG00000116833	2.1722	2.09272	4.74e-10	1.02862	0.00499859	0.734566	0.0196516	1.06661	0.000266076	0.244454	0.610826	0.206464	0.524901	-0.479849	0.527476	-0.280671	0.455425	-0.191276	0.521432	-0.390454	0.152064
ENSG00000090530.9	P3H2	ENSG00000090530	143.598	110.079	3.91e-168	0.522893	0.000127623	0.734485	2.68e-11	0.24581	0.0596927	0.308214	0.0316288	0.585297	6.01e-08	0.0803425	0.999675	0.106384	0.566307	0.431423	8.84e-05	0.405381	0.000259239
ENSG00000183291.15	2019-09-15	ENSG00000183291	317.371	368.225	4.52e-52	0.282225	0.0280651	0.732087	1.02e-13	0.61779	8.85e-10	0.287377	0.0191335	-0.048188	0.730234	0.236759	0.478416	0.249814	0.12502	0.123297	0.376638	0.110242	0.435491
ENSG00000105855.9	ITGB8	ENSG00000105855	15.5839	21.1579	5.51e-136	0.756689	0.000638542	0.726025	0.00032285	0.0163322	0.961981	1.15202	2.88e-08	1.89237	5.71e-26	-0.17942	0.999675	0.0596343	0.902849	1.23888	4.76e-09	0.999825	3.51e-06
ENSG00000117226.11	GBP3	ENSG00000117226	120.346	149.841	1.1e-106	0.521783	0.00160354	0.724752	4.83e-08	0.144192	0.435353	0.346836	0.0412531	0.724427	4.22e-08	0.22264	0.912271	0.124658	0.641971	0.921339	3.23e-10	1.01932	1.95e-12
ENSG00000122481.16	RWDD3	ENSG00000122481	3.56354	3.7947	0.00172474	0.915268	0.0256784	0.717856	0.0337204	0.355427	0.344699	-0.288174	0.557555	0.271666	0.434116	0.509932	0.543879	0.311093	0.465911	0.0829332	0.834767	0.281772	0.355698
ENSG00000116675.15	DNAJC6	ENSG00000116675	36.4251	27.7312	9.91e-119	0.992753	1.33e-08	0.717418	6.57e-08	0.876409	9.92e-10	0.212464	0.346958	0.328808	0.0216687	0.165622	0.999675	0.0371983	0.89074	0.0201203	0.916469	0.148544	0.324186
ENSG00000188211.8	NCR3LG1	ENSG00000188211	3.17146	2.33341	9.02e-46	0.713102	0.0483205	0.716477	0.0102073	0.471428	0.0851197	-0.943457	0.00307807	-0.701783	0.00577823	0.317383	0.999675	0.118122	0.789399	-1.19045	1.95e-07	-0.991189	1.71e-05
ENSG00000156876.9	SASS6	ENSG00000156876	5.53402	5.37328	6.5e-22	0.827149	0.00115953	0.716244	0.000216222	0.711436	0.000139248	-0.662172	0.00733491	-0.546459	0.00381215	0.221448	0.999675	-0.0619718	0.869587	-0.85951	2.1e-06	-0.57609	0.00211223
ENSG00000071246.10	VASH1	ENSG00000071246	7.11744	9.32313	3.88e-82	0.825925	0.00111101	0.715722	0.000522903	-0.515842	0.0412001	0.269003	0.387257	1.61077	6.77e-16	0.301064	0.930956	-0.393562	0.311916	0.729373	0.00183319	1.424	3.58e-10
ENSG00000237523.1	LINC00857	ENSG00000237523	5.03776	4.45095	1.56e-16	0.765952	0.0292544	0.712938	0.00657612	0.792005	0.000945788	-0.329613	0.401714	-0.355666	0.164699	0.180401	0.999675	-0.0110712	0.980675	-0.196	0.397437	-0.00452802	0.987031
ENSG00000198346.10	ZNF813	ENSG00000198346	25.3892	15.1247	2.13e-95	0.698589	0.0326403	0.710605	0.0121075	1.05358	4.41e-06	-0.0970673	0.825	-0.452062	0.0608759	-0.172163	0.999675	-0.168747	0.623659	0.019238	0.950553	0.0158221	0.960987
ENSG00000138735.15	PDE5A	ENSG00000138735	22.3958	17.5051	3.7e-68	0.885434	0.000983264	0.705889	0.00185134	0.633558	0.0054221	0.13774	0.708632	0.389617	0.0746991	-0.0767919	0.999675	-0.0355688	0.938578	1.40286	8.22e-15	1.36163	6.1e-14
ENSG00000143867.6	OSR1	ENSG00000143867	2.61051	3.0739	5.94e-15	0.804111	0.0245165	0.70585	0.0180555	1.17268	6.97e-06	0.181759	0.697186	-0.186809	0.540253	0.246328	0.999675	0.22668	0.581302	-0.263985	0.392373	-0.244337	0.409753
ENSG00000157557.11	ETS2	ENSG00000157557	12.2678	10.7778	1.62e-39	0.493086	0.0128966	0.705176	1.84e-06	0.531423	0.000495967	0.0991638	0.695535	0.0608271	0.759785	-0.165028	0.999675	0.000602337	0.999116	-0.00874402	0.969966	-0.174374	0.268052
ENSG00000117620.12	SLC35A3	ENSG00000117620	43.9543	51.3686	1.07e-57	0.850586	1.63e-10	0.697487	6.83e-10	0.245875	0.0727202	0.0428782	0.836736	0.647589	8.82e-09	0.278151	0.374424	0.35471	0.0374288	0.297704	0.0285613	0.221145	0.115382
ENSG00000137942.16	FNBP1L	ENSG00000137942	42.285	45.176	6.19e-25	0.945617	7.25e-10	0.696881	4.79e-07	0.706732	2.69e-07	0.0308962	0.900917	0.269781	0.0659476	0.365475	0.237649	0.283128	0.193398	0.208277	0.235656	0.290624	0.0766174
ENSG00000265763.3	ZNF488	ENSG00000265763	11.5532	12.5031	9.93e-41	0.923755	1.61e-06	0.690044	1.42e-05	0.197891	0.353493	0.0212435	0.945558	0.747108	1.77e-06	-0.192719	0.999675	-0.208193	0.443917	0.988963	8.1e-10	1.00444	6.42e-10
ENSG00000116752.5	BCAS2	ENSG00000116752	154.499	156.315	6.37e-77	0.567125	4.54e-10	0.689511	1.21e-22	0.811751	9.55e-31	-0.160746	0.126291	-0.405373	2.56e-08	0.195976	0.200536	-0.0136068	0.941663	-0.37152	1.28e-06	-0.161937	0.0542811
ENSG00000048342.15	CC2D2A	ENSG00000048342	3.12176	3.48106	4.41e-09	1.00805	0.00533671	0.687165	0.0194539	0.577068	0.0369822	-0.517465	0.182397	-0.0864853	0.80002	0.411189	0.791887	0.339595	0.340516	-0.457228	0.092338	-0.385634	0.137457
ENSG00000122417.15	ODF2L	ENSG00000122417	78.8973	91.125	1.04e-33	0.710759	2.82e-05	0.672479	1.15e-06	0.617865	1.4e-05	-0.0219155	0.933337	0.0709782	0.705201	0.289428	0.562622	0.115868	0.661636	0.186024	0.295946	0.359584	0.0229502
ENSG00000068366.19	ACSL4	ENSG00000068366	232.862	183.324	2.44e-110	0.320444	0.0328069	0.669886	5.95e-09	0.538236	3.65e-06	0.0117092	0.956805	-0.206083	0.104935	0.143456	0.999675	0.06571	0.78107	-0.188503	0.179942	-0.110757	0.470758
ENSG00000005249.12	PRKAR2B	ENSG00000005249	61.7604	61.5469	2.24e-24	0.691125	4.27e-05	0.668663	1.17e-07	0.689987	1.53e-07	-0.00756365	0.975828	-0.00642539	0.975735	0.43381	0.0157893	0.358558	0.0336401	-0.164781	0.279157	-0.0895292	0.582501
ENSG00000157077.14	ZFYVE9	ENSG00000157077	9.15292	8.05067	7.61e-81	0.494527	0.00134541	0.667761	4.15e-10	0.676064	2.21e-10	-0.0982982	0.613418	-0.279836	0.0140993	0.140535	0.930596	0.149199	0.293276	-0.163999	0.12606	-0.172663	0.0963976
ENSG00000163399.15	ATP1A1	ENSG00000163399	4628.41	5816.97	9.2e-218	0.796106	2.27e-19	0.66741	2.43e-16	0.651721	1.45e-15	-0.23807	0.016956	-0.0936852	0.356521	0.304233	0.0361029	0.43455	0.000116893	-0.275168	0.00607203	-0.405485	2.72e-05
ENSG00000169604.19	ANTXR1	ENSG00000169604	41.8587	44.5187	4.87e-06	0.614898	0.00461346	0.662762	0.000481939	0.208563	0.354438	-0.374705	0.0932902	0.0316306	0.901262	0.155007	0.999675	-0.104916	0.771401	-0.156053	0.517829	0.10387	0.683368
ENSG00000144821.9	MYH15	ENSG00000144821	28.3528	8.2549	0	1.6499	2.57e-08	0.659077	0.012549	1.2774	1.09e-10	-2.38105	1.44e-18	-2.00855	1.51e-23	0.276821	0.999675	0.443949	0.149758	-0.196107	0.466533	-0.363235	0.132825
ENSG00000132359.13	RAP1GAP2	ENSG00000132359	20.3958	14.9105	9.05e-90	0.44604	0.042105	0.650889	0.000198623	0.42664	0.0147359	-0.560811	0.00462872	-0.541411	0.000996604	0.190918	0.999675	0.182855	0.510248	-0.707172	2.5e-05	-0.69911	3.21e-05
ENSG00000117500.12	TMED5	ENSG00000117500	71.1836	81.4083	1.55e-59	0.664234	1.06e-09	0.648685	7.54e-12	0.734783	5.84e-15	0.100419	0.4818	0.0298704	0.828682	0.345059	0.0330844	0.256283	0.0888554	-0.276334	0.0158396	-0.187558	0.121246
ENSG00000162601.9	MYSM1	ENSG00000162601	25.562	24.3858	1.08e-12	0.542066	0.015139	0.647552	0.000439048	0.372646	0.0635823	0.0759202	0.800122	0.245341	0.218613	0.163495	0.999675	0.0118567	0.979117	-0.268444	0.203778	-0.116806	0.626695
ENSG00000115380.19	EFEMP1	ENSG00000115380	171.926	133.307	1.11e-101	0.670444	2.78e-05	0.640461	1.43e-06	0.625905	3.65e-06	0.142867	0.477022	0.187406	0.215186	-0.160782	0.999675	-0.455866	0.00961526	0.0528728	0.786434	0.347956	0.0170366
ENSG00000197774.12	EME2	ENSG00000197774	9.20755	10.5499	8.1e-12	0.756086	0.0401873	0.639029	0.0472726	-0.00651179	0.989498	-0.110586	0.821265	0.652012	0.0255179	0.333651	0.999675	0.381258	0.406751	0.959959	0.000988749	0.912352	0.00142626
ENSG00000148082.9	SHC3	ENSG00000148082	2.57759	1.94249	1.93e-46	0.664744	0.0406306	0.638727	0.0108795	-0.274538	0.295921	-1.10581	5.3e-05	-0.166533	0.555088	-0.195324	0.999675	-0.135062	0.690109	-0.443813	0.0297135	-0.504074	0.0128044
ENSG00000223745.7	RP4-717I23.3	ENSG00000223745	26.277	32.7071	1.36e-28	0.826502	0.0117716	0.632715	0.0379399	0.188887	0.638566	0.587713	0.0873697	1.22533	2e-06	0.571891	0.479707	0.242433	0.619776	0.280262	0.423169	0.60972	0.041786
ENSG00000083290.19	ULK2	ENSG00000083290	57.8791	60.0393	3.44e-35	0.423009	0.0122256	0.628967	8.48e-08	0.0965607	0.588009	0.0350413	0.881943	0.36149	0.00494372	0.0851495	0.999675	0.384163	0.0148953	0.951177	7.11e-17	0.652163	8.13e-09
ENSG00000116774.11	OLFML3	ENSG00000116774	100.943	102.035	1.12e-35	1.47165	7.61e-09	0.627649	0.0229305	2.07931	3.36e-21	-0.402666	0.179993	-1.01032	7.69e-06	0.192774	0.999675	0.162752	0.733356	-0.771298	0.00367441	-0.741276	0.00568381
ENSG00000055732.12	MCOLN3	ENSG00000055732	5.68297	3.50682	5.57e-116	1.06576	0.000105594	0.626974	0.00432559	0.654057	0.00358378	-0.0561392	0.895888	0.355567	0.0994542	0.157931	0.999675	0.0703978	0.828932	0.192509	0.320784	0.280041	0.118756
ENSG00000162623.15	TYW3	ENSG00000162623	66.1301	67.2321	2.02e-37	1.01138	5.59e-13	0.626195	1.1e-09	0.725812	2.05e-11	-0.214901	0.218372	0.0706665	0.612497	0.246504	0.269891	0.0861942	0.622552	-0.336444	0.00142012	-0.176134	0.120956
ENSG00000138639.17	ARHGAP24	ENSG00000138639	9.43062	10.7549	6.23e-33	0.921763	0.000270031	0.624166	0.000904737	0.860516	0.000418504	0.936876	0.000927059	0.998123	5.31e-08	0.0661834	0.999675	-0.273288	0.310561	0.095875	0.68021	0.435346	0.0172769
ENSG00000116791.13	CRYZ	ENSG00000116791	38.459	41.2895	1.15e-12	0.620405	8.85e-05	0.623898	1.37e-06	0.476631	0.000333687	-0.0792733	0.712269	0.0645005	0.709041	0.123976	0.999675	0.0369901	0.899732	0.0772225	0.672301	0.164208	0.301932
ENSG00000119681.11	LTBP2	ENSG00000119681	40.4941	46.6332	3.36e-26	0.713346	0.00204086	0.623681	0.00430593	0.561375	0.00663202	-0.848987	7.43e-05	-0.697017	0.000275866	-0.331854	0.891545	-0.0625477	0.891635	-0.691618	0.00160624	-0.960924	7.02e-06
ENSG00000121931.15	LRIF1	ENSG00000121931	39.9627	43.626	2.33e-18	0.420891	0.0122554	0.623639	4.43e-06	0.706239	5.26e-08	0.0671899	0.760648	-0.218158	0.133646	0.106641	0.999675	-0.00140952	0.997639	-0.0334813	0.875258	0.0745696	0.696267
ENSG00000137831.14	UACA	ENSG00000137831	47.0603	42.263	8.57e-42	0.560939	0.00079911	0.621488	3.02e-06	0.653912	5.34e-07	-0.0487052	0.838565	-0.141679	0.364568	-0.156035	0.999675	-0.163142	0.433632	-0.213251	0.152168	-0.206145	0.169617
ENSG00000129038.15	LOXL1	ENSG00000129038	8.16741	9.63958	5.66e-74	1.05509	0.00217741	0.617755	0.039577	1.62886	3.44e-16	-1.16346	0.000208437	-1.73723	1.02e-16	-0.0861314	0.999675	0.205902	0.580271	-0.382082	0.136849	-0.674116	0.00382177
ENSG00000197535.14	MYO5A	ENSG00000197535	14.5488	14.6347	2.08e-06	0.832361	0.000201182	0.61687	0.00205807	0.163156	0.507523	-0.651874	0.0028872	0.0173302	0.949908	0.0630612	0.999675	0.060907	0.881211	0.0427554	0.881919	0.0449096	0.87595
ENSG00000135049.15	AGTPBP1	ENSG00000135049	16.6622	15.8877	1.27e-40	0.476228	0.000749355	0.616371	2.15e-11	0.459498	3.68e-06	-0.190516	0.221128	-0.173786	0.116521	0.183159	0.41001	0.202826	0.0801364	-0.164846	0.0800587	-0.184513	0.0391854
ENSG00000081019.13	RSBN1	ENSG00000081019	27.2124	32.4312	2.07e-82	0.756456	2.54e-09	0.614928	1.03e-08	0.388916	0.00126695	0.411582	0.00236571	0.779123	1.56e-13	0.183527	0.897424	0.154793	0.412866	-0.0697998	0.669326	-0.0410662	0.811416
ENSG00000112290.12	WASF1	ENSG00000112290	3.81942	3.93895	2.91e-07	1.15648	0.000120242	0.611602	0.0142359	0.379672	0.163617	-0.205827	0.609492	0.570981	0.00876648	0.172059	0.999675	0.267586	0.350228	0.0505046	0.857786	-0.0450224	0.867861
ENSG00000104332.11	SFRP1	ENSG00000104332	18.397	17.8887	4.01e-68	1.34468	6.33e-18	0.606866	8.52e-06	1.08801	5.3e-18	-0.606745	0.000262214	-0.350076	0.00932689	0.111269	0.999675	0.0166836	0.961574	-0.942717	2.46e-12	-0.848131	3.7e-10
ENSG00000137944.16	CCBL2	ENSG00000137944	28.9317	31.3808	1.73e-23	0.314789	0.0446051	0.606077	2.48e-08	0.47882	6.5e-05	0.279022	0.0707838	0.114991	0.413775	0.193715	0.784063	0.176596	0.318172	0.14376	0.297228	0.160879	0.225336
ENSG00000077254.14	USP33	ENSG00000077254	215.452	237.336	1.5e-50	0.331094	0.000751743	0.606039	3.32e-17	0.347736	1.35e-05	0.181256	0.0794501	0.164614	0.050016	0.126079	0.8635	0.18908	0.0974616	0.349973	1.44e-05	0.286972	0.000437722
ENSG00000162616.8	DNAJB4	ENSG00000162616	54.3126	53.6892	1.02e-42	0.851229	1.6e-06	0.602161	0.000133649	0.234506	0.230986	0.442789	0.0218169	1.05951	1.72e-13	-0.00754315	0.999675	-0.143196	0.593713	0.816995	7.7e-08	0.952648	2.93e-10
ENSG00000185946.15	RNPC3	ENSG00000185946	26.6882	31.198	3.56e-38	1.25379	4.19e-09	0.598949	0.000706151	0.513213	0.0103144	0.0964523	0.769451	0.837031	5.74e-07	0.32113	0.670553	-0.0629472	0.865643	-0.0637781	0.803257	0.320299	0.100012
ENSG00000171435.13	KSR2	ENSG00000171435	0.76854	1.01476	2.74e-47	1.28467	4.42e-05	0.59775	0.023967	-0.13905	0.712486	-0.415651	0.263399	1.00807	2.34e-05	0.0591447	0.999675	-0.116644	0.826479	-0.110844	0.768489	0.0649454	0.869352
ENSG00000122435.9	TRMT13	ENSG00000122435	35.4121	39.9738	1.25e-37	0.752612	8.71e-06	0.597295	1.56e-07	0.529906	9.51e-06	-0.391774	0.0268388	-0.169068	0.215226	0.330003	0.0753463	0.251623	0.10543	-0.290937	0.0169314	-0.212557	0.0762386
ENSG00000157483.8	MYO1E	ENSG00000157483	119.143	116.157	3.1e-39	0.654016	2.31e-06	0.595969	4.79e-07	0.206075	0.118813	-0.321689	0.0273734	0.126252	0.348385	-0.0877982	0.999675	-0.118579	0.536935	0.0856447	0.568161	0.116426	0.410373
ENSG00000149596.6	JPH2	ENSG00000149596	9.12972	7.05414	4.93e-92	0.499998	0.0351069	0.589843	0.0010851	-0.294544	0.115791	-0.957827	1.2e-06	-0.163285	0.429204	-0.064333	0.999675	0.342375	0.133133	1.37255	4.89e-20	0.965843	1.69e-10
ENSG00000171867.16	PRNP	ENSG00000171867	381.478	395.013	1.71e-159	0.971551	7.52e-14	0.587378	2.52e-06	1.42133	1.48e-36	-0.89446	2.54e-12	-1.34424	3.95e-33	0.124304	0.999675	0.164907	0.44812	-0.911934	3.12e-12	-0.952537	3.24e-13
ENSG00000250132.6	RP11-359B12.2	ENSG00000250132	7.64819	9.63786	9.74e-39	1.3534	0.000240146	0.582213	0.0314956	1.16848	0.000112269	0.224201	0.673332	0.409119	0.143054	0.374633	0.927842	0.290395	0.534836	0.470426	0.132243	0.554664	0.0458271
ENSG00000071564.14	TCF3	ENSG00000071564	39.8623	42.3042	4.89e-32	0.486849	9.86e-05	0.5807	1.88e-12	0.336309	0.000228159	-0.301892	0.0159641	-0.151352	0.133864	0.0416268	0.999675	-0.0476976	0.748918	-0.443171	2.87e-08	-0.353847	1.2e-05
ENSG00000134262.12	AP4B1	ENSG00000134262	26.3447	28.3428	6.49e-17	0.753821	4.48e-05	0.572455	6.64e-05	0.0287869	0.907625	-0.12828	0.595239	0.596754	2.95e-05	0.279668	0.54081	0.443155	0.0130355	-0.179119	0.287623	-0.342606	0.0186446
ENSG00000135069.13	PSAT1	ENSG00000135069	89.5571	91.1389	2.79e-39	0.974323	0.000130308	0.567552	0.0321554	0.928382	2.61e-05	-1.44819	4.35e-10	-1.40225	1.38e-11	0.294393	0.999675	0.345134	0.357044	-0.674856	0.0074334	-0.725597	0.00381716
ENSG00000196458.10	ZNF605	ENSG00000196458	15.725	14.4374	5.16e-14	0.606386	0.0240745	0.566431	0.00763357	0.622103	0.0025471	0.0088245	0.980267	-0.00689245	0.982173	-0.0374468	0.999675	-0.231513	0.408127	0.0185814	0.945342	0.212648	0.314941
ENSG00000057294.13	PKP2	ENSG00000057294	82.9303	53.5426	5.49e-188	0.417526	0.0218518	0.564901	0.000198388	0.386005	0.00847441	-0.511964	0.00188465	-0.480444	0.000518716	-0.00628896	0.999675	-0.0794591	0.771401	0.188427	0.262742	0.261597	0.0986514
ENSG00000143816.7	WNT9A	ENSG00000143816	6.83975	6.5044	1.55e-95	1.11956	4.85e-09	0.559748	0.000228544	0.0893417	0.675917	-0.733831	0.000143988	0.29639	0.0575838	0.116345	0.999675	0.284923	0.191586	1.81855	5.41e-42	1.64998	1.93e-36
ENSG00000188112.8	C6orf132	ENSG00000188112	13.9809	13.9732	5.56e-43	0.325573	0.041862	0.558898	2.7e-06	0.128962	0.452238	0.587431	4.53e-05	0.784042	3.04e-11	-0.0597797	0.999675	-0.0280735	0.919656	0.706737	1.12e-09	0.675031	7.45e-09
ENSG00000162433.14	AK4	ENSG00000162433	56.7766	61.6269	1.43e-18	0.717253	0.000354884	0.554891	0.00199701	0.0750607	0.761022	-1.05963	4.22e-09	-0.417433	0.0132422	0.058023	0.999675	0.220478	0.42533	-0.481053	0.00873345	-0.643508	0.000291866
ENSG00000162434.11	JAK1	ENSG00000162434	380.853	377.848	6.4e-23	0.442891	0.00180307	0.550894	5.71e-06	0.410914	0.00101402	0.241837	0.107384	0.273814	0.0280431	0.0657843	0.999675	0.0873246	0.714547	0.458031	0.00053393	0.436491	0.00110558
ENSG00000104290.10	FZD3	ENSG00000104290	3.92801	3.83933	1.3e-12	0.81017	3.17e-05	0.546422	0.00084097	0.125668	0.567948	-0.117399	0.653799	0.567104	0.000220759	0.129306	0.999675	0.00987765	0.978463	-0.122501	0.522098	-0.00307249	0.989055
ENSG00000128829.11	EIF2AK4	ENSG00000128829	53.64	49.863	3.8e-98	0.369957	0.000435793	0.54613	6.83e-16	0.440789	1.04e-09	-0.0863137	0.498378	-0.157145	0.050611	-0.0286862	0.999675	-0.0365577	0.738986	-0.206758	0.000626299	-0.198886	0.00107896
ENSG00000272620.1	AFAP1-AS1	ENSG00000272620	15.1903	14.8726	1.16e-26	0.533489	0.000249258	0.534796	9.31e-06	-0.0774273	0.663936	-0.00185182	0.992608	0.609065	2.08e-07	0.0931525	0.999675	0.0179914	0.953884	-0.339652	0.0100413	-0.264491	0.05352
ENSG00000182795.12	C1orf116	ENSG00000182795	6.74246	6.56846	1.24e-34	0.67374	0.00086574	0.533275	0.00185134	0.502149	0.00553048	0.467478	0.0278695	0.639069	5.53e-05	0.0971204	0.999675	-0.328291	0.158676	0.688865	1.13e-05	1.11428	3.49e-13
ENSG00000183840.6	GPR39	ENSG00000183840	5.50376	6.26626	2.15e-13	0.793093	0.00140628	0.518224	0.00963289	0.535225	0.00997958	0.128664	0.704102	0.386532	0.0450609	0.0207287	0.999675	0.0572386	0.875789	-0.187198	0.385232	-0.223707	0.276908
ENSG00000008300.14	CELSR3	ENSG00000008300	2.19014	2.4273	2.83e-14	0.751336	0.00516483	0.515545	0.00794125	-0.52278	0.0098856	-0.664115	0.00884876	0.610001	0.0017849	-0.0830369	0.999675	0.20183	0.480142	0.712898	2.6e-05	0.428031	0.0146594
ENSG00000082074.15	FYB	ENSG00000082074	196.339	248.061	1.35e-66	0.540091	0.0077068	0.509314	0.00741657	0.463441	0.0123215	0.732972	8.5e-05	0.809622	6.41e-07	-0.349152	0.635623	-0.652408	0.00575026	0.0542613	0.844777	0.357517	0.0845241
ENSG00000091409.14	ITGA6	ENSG00000091409	216.571	214.076	1.68e-102	0.726755	0.00103837	0.508833	0.0232535	0.597883	0.00230152	-1.49964	1.55e-14	-1.37077	6.8e-15	0.0268307	0.999675	-0.147632	0.689065	-2.12626	2.32e-27	-1.95179	3.89e-23
ENSG00000146648.15	EGFR	ENSG00000146648	729.714	632.971	7.72e-19	0.610118	0.0104362	0.508062	0.0363273	0.183625	0.500255	-0.540183	0.0196376	-0.113689	0.66501	-0.0591109	0.999675	-0.120998	0.778997	-0.536713	0.0238074	-0.474825	0.0505196
ENSG00000090615.12	GOLGA3	ENSG00000090615	21.7792	20.4897	5.17e-20	0.424127	0.0131062	0.506691	0.000327803	-0.184981	0.27049	-0.22752	0.206299	0.381587	0.00560449	0.0671957	0.999675	0.249079	0.225973	0.396986	0.00624722	0.215103	0.176936
ENSG00000162775.14	RBM15	ENSG00000162775	7.23918	6.71501	5.44e-33	0.997126	4.25e-07	0.504576	0.000348535	0.345086	0.0248856	-0.668753	0.000700917	-0.0167132	0.936739	0.216229	0.735693	0.239595	0.164876	-0.386904	0.00219038	-0.41027	0.000828854
ENSG00000157456.7	CCNB2	ENSG00000157456	32.4669	21.6346	3.64e-144	0.671255	0.0268186	0.50376	0.0192933	0.562749	0.00145396	-2.14433	7.08e-20	-2.03582	5.7e-29	0.125824	0.999675	-0.00519548	0.990298	-0.286274	0.143644	-0.155255	0.47346
ENSG00000139926.15	FRMD6	ENSG00000139926	144.482	114.972	8.66e-173	0.511439	0.000137404	0.494554	7.19e-06	0.425411	3.26e-05	-0.457854	0.00030716	-0.371826	0.000306469	0.132389	0.999675	0.246044	0.0755443	-0.155317	0.178897	-0.268973	0.0105098
ENSG00000163840.9	DTX3L	ENSG00000163840	26.2586	28.1766	1.58e-19	0.29854	0.0384113	0.491135	9.75e-06	-0.241479	0.0529404	-0.114603	0.480259	0.425416	0.0001121	0.0548603	0.999675	-0.164455	0.360752	0.461112	5.73e-05	0.680427	1.14e-09
ENSG00000137992.14	DBT	ENSG00000137992	10.8152	12.3858	1.02e-45	1.11503	3.58e-13	0.488681	0.00085019	0.0687699	0.752462	0.0855033	0.708275	1.13176	2.03e-18	0.365313	0.21016	0.340863	0.100904	0.315058	0.0500883	0.339507	0.0301779
ENSG00000083720.12	OXCT1	ENSG00000083720	144.501	132.948	3.54e-129	0.84762	8.8e-23	0.487329	7.02e-14	0.313863	5.48e-06	-0.653402	1.7e-14	-0.119645	0.121822	0.0529855	0.999675	0.00508227	0.975946	-0.318544	1.24e-06	-0.270641	4.72e-05
ENSG00000166750.9	SLFN5	ENSG00000166750	42.9962	41.9773	1.35e-29	0.618936	6.31e-06	0.485968	7.19e-05	0.0640697	0.720562	0.0842983	0.648923	0.639165	1.43e-08	-0.161417	0.999675	-0.185365	0.33202	0.425122	0.000701153	0.44907	0.000362644
ENSG00000013588.5	GPRC5A	ENSG00000013588	1195.16	1005.66	8.76e-76	0.613698	0.00035006	0.484888	0.00418979	0.126756	0.540464	0.000136278	0.999548	0.487079	0.00115591	0.155471	0.999675	0.144846	0.617046	1.19029	1.62e-13	1.20091	1.09e-13
ENSG00000109790.16	KLHL5	ENSG00000109790	49.7772	36.4186	9.11e-260	0.291061	0.0217304	0.482805	7.85e-07	0.302164	0.00537676	0.523382	3.62e-06	0.512279	9.37e-08	-0.191418	0.568621	-0.197584	0.169018	0.658297	4.62e-12	0.664464	3.66e-12
ENSG00000266074.8	BAHCC1	ENSG00000266074	53.1021	38.6705	4.94e-54	0.653335	0.00891251	0.480568	0.0302576	0.0580796	0.851565	-0.593031	0.0125173	0.00222417	0.99481	0.0647926	0.999675	0.0566699	0.89074	-0.0271631	0.925527	-0.0190404	0.951052
ENSG00000156011.16	PSD3	ENSG00000156011	61.9579	62.3569	7.88e-05	0.59693	0.00540683	0.480412	0.01555	-0.217582	0.315623	-0.456952	0.0302837	0.35756	0.0501275	-0.104137	0.999675	-0.0731153	0.84382	-0.00979948	0.976536	-0.0408215	0.880234
ENSG00000126777.17	KTN1	ENSG00000126777	323.184	322.097	2.39e-58	0.729723	5.43e-17	0.479686	1.69e-09	0.45014	2.51e-08	0.0614721	0.621939	0.341055	1.89e-05	0.00764619	0.999675	-0.187827	0.144023	0.224545	0.0178441	0.420018	2.34e-06
ENSG00000168765.15	GSTM4	ENSG00000168765	79.5058	62.6798	1.22e-173	0.605204	1.43e-05	0.476514	8.46e-06	0.829248	1.12e-16	-0.187127	0.246176	-0.411171	7.72e-05	-0.135086	0.984905	-0.2991	0.0209029	0.394966	4.96e-05	0.558979	5.52e-09
ENSG00000153904.18	DDAH1	ENSG00000153904	68.6589	71.7644	3.53e-17	0.671419	3.52e-07	0.475034	0.000100084	0.48391	4.07e-05	-0.358866	0.00900653	-0.171357	0.190977	0.308388	0.255836	0.12151	0.573464	-0.347077	0.00953834	-0.160199	0.290647
ENSG00000180488.14	FAM73A	ENSG00000180488	14.1399	14.7261	2.46e-12	0.317951	0.0437289	0.468957	4.82e-05	0.198344	0.151702	-0.0705675	0.71782	0.0490394	0.760515	0.341764	0.0664196	0.276504	0.0887295	-0.00406486	0.988205	0.0611947	0.695888
ENSG00000117174.10	ZNHIT6	ENSG00000117174	23.7836	23.5367	9.12e-39	0.624292	1.06e-05	0.468045	8.53e-05	0.665764	1.65e-09	-0.536709	8.18e-05	-0.578181	1.88e-07	0.0462184	0.999675	-0.139273	0.47172	-0.6005	3.84e-07	-0.415008	0.000734404
ENSG00000133104.12	SPG20	ENSG00000133104	116.398	99.6491	1.11e-143	0.283678	0.0158751	0.467264	5e-08	0.298669	0.00119526	0.144852	0.250881	0.129861	0.192935	-0.14309	0.706046	-0.0616451	0.672133	0.505467	1.14e-10	0.424021	1.09e-07
ENSG00000165757.8	KIAA1462	ENSG00000165757	357.945	337.451	1.44e-21	0.94257	3.21e-09	0.466527	0.00408917	0.147562	0.445633	-0.394302	0.0227861	0.400706	0.00668447	0.114284	0.999675	-0.0619449	0.85148	-0.431362	0.00983903	-0.255133	0.160399
ENSG00000116641.16	DOCK7	ENSG00000116641	33.1404	27.4683	2.87e-66	0.723518	2.17e-05	0.466216	0.00119269	0.331068	0.0226327	-0.436096	0.0118324	-0.0436461	0.815474	0.109036	0.999675	0.155059	0.453064	-0.200047	0.177109	-0.24607	0.0825081
ENSG00000075643.5	MOCOS	ENSG00000075643	7.02557	6.36108	2.36e-42	0.655512	0.00931248	0.466178	0.0148479	0.474553	0.00456913	-1.15011	5.53e-08	-0.969152	3.13e-09	0.202825	0.999675	0.352278	0.103328	-0.501718	0.00185205	-0.651171	2.58e-05
ENSG00000162885.12	B3GALNT2	ENSG00000162885	13.8797	12.8255	3.27e-18	0.78764	0.00017501	0.461382	0.00750864	-0.203306	0.29154	-0.802817	3.65e-05	0.188128	0.310867	-0.117269	0.999675	0.0338843	0.918276	-0.0626025	0.760496	-0.213756	0.202008
ENSG00000091127.13	PUS7	ENSG00000091127	32.6081	32.1381	3.99e-21	0.455419	0.0150828	0.460064	0.00172488	0.208791	0.195778	-0.66979	4.05e-05	-0.423162	0.00243006	0.0480546	0.999675	-0.057332	0.834984	-0.628459	3.64e-06	-0.523073	0.000153737
ENSG00000204186.7	ZDBF2	ENSG00000204186	3.29547	3.60149	2.24e-15	0.577594	0.00424767	0.45056	0.0105951	-0.0744427	0.77107	0.193116	0.415752	0.845152	6.19e-08	0.161893	0.999675	0.0445531	0.90213	0.345525	0.0528366	0.462864	0.00646308
ENSG00000075391.16	RASAL2	ENSG00000075391	32.5807	24.2445	6.69e-52	0.652069	0.00370405	0.450384	0.0408253	0.194513	0.419521	-0.173195	0.522371	0.284361	0.163657	0.0157673	0.999675	-0.0637819	0.875976	0.199938	0.39799	0.279487	0.211214
ENSG00000111716.12	LDHB	ENSG00000111716	943.649	766.953	2.08e-67	0.548301	0.000283396	0.449422	0.00192742	0.361529	0.0108669	-0.170795	0.332264	0.0159769	0.93466	0.263044	0.696159	0.440027	0.0212177	-0.130018	0.478391	-0.307002	0.0528641
ENSG00000132361.16	CLUH	ENSG00000132361	276.902	273.235	7.84e-38	0.60795	7.08e-07	0.444123	3.36e-05	0.0835732	0.557928	-0.613323	1.27e-07	-0.0889467	0.491838	0.200229	0.698301	0.191434	0.236523	-0.660367	7.91e-10	-0.651573	1.29e-09
ENSG00000174485.15	DENND4A	ENSG00000174485	12.7292	13.6034	3.62e-05	0.355291	0.0390809	0.443472	0.000610214	0.19265	0.197717	-0.0767449	0.720035	0.0858962	0.588686	0.00414766	0.999675	-0.117878	0.553	0.0799022	0.610172	0.201928	0.127218
ENSG00000225830.10	ERCC6	ENSG00000225830	69.0893	74.3425	1.38e-05	0.762088	2.75e-05	0.43753	0.00863914	0.127184	0.529237	-0.452456	0.0149252	0.182449	0.290518	0.0571891	0.999675	-0.00942016	0.98025	0.0109777	0.966079	0.0775871	0.712801
ENSG00000111145.7	ELK3	ENSG00000111145	92.4779	91.3665	2.59e-78	0.363046	0.0207534	0.43398	0.00037652	0.879116	6.57e-17	-0.362398	0.0131082	-0.878469	3.12e-16	-0.111029	0.999675	0.0844392	0.673681	-0.786942	1.22e-12	-0.982411	3.25e-19
ENSG00000176619.10	LMNB2	ENSG00000176619	147.915	116.746	2.38e-132	0.734906	1.83e-06	0.432222	0.00145813	0.26056	0.0561428	-1.23773	3.17e-19	-0.763387	1.26e-10	-0.0775914	0.999675	-0.0542947	0.834512	-0.589776	3.48e-06	-0.613073	1.45e-06
ENSG00000149474.13	CSRP2BP	ENSG00000149474	62.8832	46.1093	3.39e-167	0.585076	0.000353617	0.418988	0.00215592	0.554501	2.71e-05	0.125336	0.545801	0.155911	0.29751	-0.0504839	0.999675	-0.460312	0.00232883	0.699637	2.43e-09	1.10946	8.33e-22
ENSG00000100504.16	PYGL	ENSG00000100504	76.5175	85.4588	1.54e-20	0.531508	9.55e-05	0.418296	0.000637967	0.380549	0.00167169	0.139552	0.395639	0.290511	0.0138584	-0.0610073	0.999675	-0.0541638	0.827373	0.32827	0.0107778	0.321426	0.0132459
ENSG00000198455.4	ZXDB	ENSG00000198455	3.83783	3.84638	2.48e-10	0.408934	0.0367514	0.416808	0.00831548	-0.200691	0.275031	0.0250821	0.927969	0.634707	8.78e-06	0.00519107	0.999675	-0.00415926	0.989859	0.260307	0.0660797	0.269657	0.0541832
ENSG00000157064.10	NMNAT2	ENSG00000157064	14.9653	16.6495	4.01e-21	0.599189	0.000216148	0.415771	0.00314511	0.0275382	0.89929	-0.206406	0.262882	0.365245	0.00628666	0.0459403	0.999675	-0.0856451	0.738314	0.580685	1.62e-05	0.71227	8.22e-08
ENSG00000172888.11	ZNF621	ENSG00000172888	18.3312	17.9738	7.27e-11	0.450025	0.0167406	0.414921	0.00298657	0.21958	0.177969	-0.0748414	0.758928	0.155603	0.333626	0.0236379	0.999675	-0.12068	0.545484	-0.244058	0.0638784	-0.0997396	0.51352
ENSG00000196730.12	DAPK1	ENSG00000196730	149.085	181.994	1.49e-139	0.462135	0.00436546	0.41182	0.0061735	-0.610899	1.53e-05	0.616525	3.96e-05	1.68956	3.25e-40	0.0402431	0.999675	0.0764751	0.797941	1.42608	1.19e-23	1.38985	1.45e-22
ENSG00000129317.14	PUS7L	ENSG00000129317	32.5504	32.1983	1.49e-21	0.575156	0.000155728	0.411307	0.000461889	0.130191	0.37978	-0.407346	0.00638871	0.0376193	0.818097	0.051441	0.999675	-0.16994	0.298632	-0.589284	3.78e-08	-0.367903	0.00103876
ENSG00000127334.10	DYRK2	ENSG00000127334	102.772	94.4765	2.93e-26	0.575929	0.000945275	0.409018	0.0090404	0.174755	0.311469	-0.432296	0.0115682	-0.0311218	0.874243	-0.0837983	0.999675	-0.0133169	0.969088	-0.297438	0.0500542	-0.367919	0.01258
ENSG00000069702.10	TGFBR3	ENSG00000069702	29.0517	36.804	9.87e-115	0.999728	3.26e-10	0.408459	0.0103801	0.128292	0.525495	0.296136	0.113256	1.16757	4.18e-18	0.125273	0.999675	0.0468093	0.89074	0.487012	0.00262557	0.565475	0.000391414
ENSG00000129534.13	MIS18BP1	ENSG00000129534	87.5887	89.2416	3.64e-11	0.612614	0.000163574	0.404607	0.00511707	0.354871	0.0129169	-0.204482	0.271997	0.0532604	0.769028	0.206994	0.912271	-0.13213	0.563664	-0.514942	0.000180966	-0.175818	0.274374
ENSG00000184792.15	OSBP2	ENSG00000184792	29.8096	27.1391	4.33e-79	0.353916	0.00699345	0.399897	6.45e-05	0.2359	0.0188754	-0.460891	7.05e-05	-0.342875	0.000325781	0.032517	0.999675	0.0723396	0.64006	-0.191244	0.0485108	-0.231067	0.0137561
ENSG00000163349.21	HIPK1	ENSG00000163349	82.3644	95.7366	4.27e-17	0.79005	1.91e-05	0.399208	0.0473827	-0.0403834	0.883525	-0.136178	0.568969	0.694255	1.43e-05	0.189911	0.999675	0.208077	0.486015	-0.0321173	0.907991	-0.0502833	0.852885
ENSG00000012983.11	MAP4K5	ENSG00000012983	141.203	129.952	3.14e-35	0.364867	0.0116815	0.39726	0.000514181	0.23872	0.0479848	-0.28976	0.0385362	-0.163614	0.185297	0.041963	0.999675	-0.144594	0.393743	-0.141994	0.265784	0.0445632	0.768921
ENSG00000119326.14	CTNNAL1	ENSG00000119326	177.143	145.656	3.13e-110	0.861853	1.64e-06	0.394788	0.0300679	0.712183	1.66e-06	-1.29812	2.85e-15	-1.14845	7.17e-16	0.167709	0.999675	-0.0514541	0.88185	-1.2175	7.87e-15	-0.998335	3.21e-10
ENSG00000104635.13	SLC39A14	ENSG00000104635	92.9185	81.5245	1.93e-44	0.538356	0.00247038	0.394785	0.0166185	0.359836	0.0165838	-0.421173	0.0152279	-0.242654	0.112217	0.0170609	0.999675	0.241568	0.255644	-0.100578	0.596512	-0.325085	0.0346947
ENSG00000137309.19	HMGA1	ENSG00000137309	243.089	198.343	2.51e-140	0.578196	0.00132154	0.394747	0.0314505	1.23283	8.56e-18	-0.895896	3.41e-08	-1.55053	3.78e-28	0.0532168	0.999675	-0.278204	0.269303	-1.41096	1.73e-18	-1.07954	4.06e-11
ENSG00000141655.15	TNFRSF11A	ENSG00000141655	8.40035	10.7658	1.4e-83	0.419214	0.0223297	0.394561	0.0118046	0.0864827	0.679258	0.145982	0.492822	0.478713	0.000664442	-0.159807	0.999675	-0.0204792	0.957283	-0.0443665	0.845312	-0.183694	0.317197
ENSG00000076356.6	PLXNA2	ENSG00000076356	64.779	63.7962	1.61e-07	0.588211	0.00168981	0.391975	0.0235005	-0.222274	0.219096	-0.5781	0.00101563	0.232385	0.16506	-0.108672	0.999675	-0.178397	0.473338	-0.0309444	0.893585	0.0387809	0.866332
ENSG00000213516.9	RBMXL1	ENSG00000213516	4.78757	5.31511	2.11e-19	0.433909	0.0221687	0.390777	0.00285992	0.646715	7.39e-07	0.0387757	0.882977	-0.174031	0.245453	0.18136	0.885375	0.118982	0.555233	0.150116	0.294409	0.212495	0.101981
ENSG00000087448.9	KLHL42	ENSG00000087448	50.7066	50.3618	2.17e-35	0.889063	1.55e-11	0.388164	0.000522903	0.425969	4.02e-05	-0.770774	1.6e-09	-0.307679	0.00377039	0.20329	0.550819	0.120053	0.47548	0.0558622	0.696504	0.139099	0.248194
ENSG00000140382.14	HMG20A	ENSG00000140382	42.7607	44.0799	1.26e-05	0.40652	0.0140865	0.3824	0.00111538	0.116733	0.460175	-0.0276094	0.906431	0.262178	0.0356116	-0.0780266	0.999675	0.000735355	0.998263	0.172966	0.119418	0.0942038	0.441198
ENSG00000111203.11	ITFG2	ENSG00000111203	24.7861	26.736	3.07e-09	0.492483	0.0209248	0.381292	0.0247191	0.19976	0.314603	-0.0116776	0.96914	0.281045	0.0963267	0.542125	0.0057863	0.163516	0.478822	-0.500017	0.000879393	-0.121407	0.497481
ENSG00000159217.9	IGF2BP1	ENSG00000159217	109.246	63.8602	1.02e-214	0.700019	0.000122801	0.380801	0.021375	0.106545	0.596183	-0.58323	0.000876464	0.0102448	0.963116	-0.086665	0.999675	-0.0828447	0.756947	-0.301539	0.0503185	-0.30536	0.0474719
ENSG00000183340.6	JRKL	ENSG00000183340	10.4196	10.3904	6.71e-06	0.432306	0.046289	0.375263	0.0245789	0.0513318	0.834073	-0.11796	0.651353	0.263014	0.119687	0.050718	0.999675	-0.0152504	0.963622	0.231135	0.118916	0.297104	0.0351267
ENSG00000072415.8	MPP5	ENSG00000072415	107.795	89.6527	2.68e-188	0.415584	3.37e-05	0.373951	2.8e-06	0.34501	3.55e-05	0.217627	0.0409247	0.288202	0.000347443	0.299704	0.00242139	0.168483	0.118787	-0.0174695	0.879261	0.113752	0.189613
ENSG00000198176.12	TFDP1	ENSG00000198176	207.614	195.161	5.26e-70	0.334403	0.0121884	0.372848	0.000826842	0.471086	3.45e-06	-0.561966	1.21e-06	-0.698649	1.06e-12	0.00627083	0.999675	0.0991924	0.592502	-0.628675	3.48e-09	-0.721596	8.57e-12
ENSG00000023697.12	DERA	ENSG00000023697	94.1524	93.1785	5.97e-18	0.463716	0.00145677	0.369264	0.00363183	0.60449	1.23e-07	0.0739124	0.700464	-0.0668615	0.658227	0.275805	0.293079	0.211727	0.221539	0.0399588	0.816925	0.104037	0.481811
ENSG00000023734.10	STRAP	ENSG00000023734	269.029	248.528	2.56e-114	0.302266	0.000372853	0.368792	4.74e-08	0.413524	3.19e-10	-0.182416	0.0344207	-0.293673	1.23e-05	0.197852	0.0999128	0.276602	0.00121903	-0.278023	9.48e-05	-0.356772	2.92e-07
ENSG00000082212.11	ME2	ENSG00000082212	67.6803	57.8366	2.28e-57	0.42008	0.0339164	0.368342	0.0306925	0.46126	0.00176921	-0.38408	0.0408868	-0.42526	0.00366749	0.0942226	0.999675	-0.130224	0.580648	-0.772183	1.92e-08	-0.547736	0.000111621
ENSG00000136478.7	TEX2	ENSG00000136478	30.1786	31.7494	2.29e-50	0.56682	1.68e-05	0.368238	0.00181656	0.54323	1.58e-07	-0.5404	1.42e-05	-0.516809	5.47e-07	0.0919326	0.999675	-0.052313	0.81102	-0.735176	1.26e-11	-0.59093	8.15e-08
ENSG00000160584.15	SIK3	ENSG00000160584	16.6396	17.7173	1.92e-05	0.700561	0.000171325	0.360755	0.0495813	0.147993	0.469552	-0.294025	0.149816	0.258542	0.122629	0.061877	0.999675	-0.163681	0.540876	0.179029	0.35451	0.404587	0.0168041
ENSG00000047365.11	ARAP2	ENSG00000047365	59.6933	60.8997	1.26e-05	0.35965	0.0152828	0.360223	0.00406897	0.19039	0.165768	-0.00382851	0.984128	0.165432	0.20466	-0.0121017	0.999675	0.0134249	0.963621	-0.139666	0.323084	-0.165192	0.226054
ENSG00000160336.14	ZNF761	ENSG00000160336	14.1106	12.0817	6.14e-80	0.602494	3.38e-05	0.360015	0.00290501	0.207757	0.106469	-0.29299	0.0557479	0.101747	0.458144	-0.00833315	0.999675	0.00567374	0.981464	-0.0886035	0.485095	-0.10261	0.40404
ENSG00000164985.14	PSIP1	ENSG00000164985	41.8438	39.8013	3.11e-41	0.448476	0.0132666	0.358943	0.019669	0.727746	1.35e-08	-0.593096	0.000226752	-0.872366	9.1e-12	0.0988433	0.999675	-0.397712	0.0277843	-0.738829	3.56e-08	-0.242273	0.114597
ENSG00000103994.16	ZNF106	ENSG00000103994	87.325	75.1848	1e-40	0.542287	0.0011175	0.358713	0.0242768	0.0343208	0.879182	-0.357296	0.0333699	0.15067	0.351375	-0.0413131	0.999675	0.0521856	0.861257	-0.194239	0.246147	-0.287738	0.065388
ENSG00000162139.9	NEU3	ENSG00000162139	34.5201	36.4745	1.17e-18	0.36306	0.035725	0.349082	0.00471672	-0.237191	0.104899	-0.0469233	0.838565	0.553327	7.53e-06	0.114863	0.999675	0.265819	0.0578112	-0.401415	0.000220626	-0.55237	6.58e-08
ENSG00000136231.13	IGF2BP3	ENSG00000136231	119.299	106.17	1.02e-112	0.789956	2.88e-09	0.348623	0.00358958	0.800858	1.55e-16	-0.552379	2.89e-05	-0.563281	1.61e-08	-0.102755	0.999675	-0.193931	0.190459	0.198286	0.0748396	0.289462	0.00628812
ENSG00000073614.11	KDM5A	ENSG00000073614	231.211	243.501	1.35e-15	0.705524	1.3e-06	0.34678	0.0181867	-0.0931679	0.60957	-0.12037	0.522167	0.678322	2.88e-08	0.29728	0.397216	0.345145	0.0669561	0.330027	0.0239557	0.282163	0.0583807
ENSG00000116754.13	SRSF11	ENSG00000116754	271.472	291.792	9.29e-32	0.503342	4.39e-09	0.343875	2.67e-06	0.359045	1.58e-06	0.0892164	0.415866	0.233513	0.00182448	0.0519676	0.999675	-0.0812663	0.529014	-0.210551	0.00962331	-0.0773168	0.419064
ENSG00000089159.15	PXN	ENSG00000089159	423.323	366.75	3.82e-103	0.355049	0.0032898	0.337551	0.00165559	0.488464	3.33e-07	-0.528648	9.03e-07	-0.662063	8.36e-13	-0.0505789	0.999675	0.0750553	0.689862	-0.234269	0.0390351	-0.359903	0.000836124
ENSG00000111640.14	GAPDH	ENSG00000111640	4840.82	4361	6.43e-50	0.361672	0.00399019	0.337402	0.00518808	0.416991	0.000139939	-0.319473	0.00883757	-0.374792	0.000388533	0.200172	0.806231	0.256716	0.133314	0.14255	0.322144	0.0860054	0.581601
ENSG00000047188.15	YTHDC2	ENSG00000047188	15.1237	14.5739	3.5e-08	0.43381	0.0327004	0.337305	0.0454825	0.0434006	0.853928	-0.400725	0.0363803	-0.0103155	0.963629	-0.0136588	0.999675	-0.0537684	0.850502	-0.0441749	0.827193	-0.00406527	0.984341
ENSG00000215421.9	ZNF407	ENSG00000215421	3.29917	3.34589	1.74e-06	0.472422	0.0328278	0.337157	0.0439112	-0.180756	0.384274	-0.111563	0.683215	0.541615	0.000706989	-0.00859929	0.999675	-0.134346	0.534757	-0.0961146	0.571029	0.0296322	0.879251
ENSG00000169504.14	CLIC4	ENSG00000169504	160.738	161.257	2.22e-51	0.262252	0.0175792	0.332617	0.000440081	0.539071	1.86e-10	-0.00653868	0.966246	-0.283358	0.0012541	-0.00972688	0.999675	0.153017	0.285723	0.625872	7.65e-12	0.463127	7.36e-07
ENSG00000073711.10	PPP2R3A	ENSG00000073711	74.2922	66.6175	7.99e-71	0.341151	0.0468678	0.331969	0.0389167	0.0320979	0.889875	0.566844	0.000222761	0.875897	1.47e-11	-0.153187	0.999675	-0.350832	0.0820635	0.818778	5.77e-09	1.01642	3.35e-13
ENSG00000134744.13	ZCCHC11	ENSG00000134744	94.0129	99.4921	1.95e-08	0.653019	1.91e-05	0.330894	0.0278329	0.459567	0.000596167	-0.0531926	0.810135	0.14026	0.358539	0.127737	0.999675	-0.0179978	0.958462	-0.0429607	0.831821	0.102774	0.560603
ENSG00000172380.5	GNG12	ENSG00000172380	93.3171	81.6147	4.17e-193	0.228056	0.0115967	0.32876	1.01e-06	0.329521	3.4e-07	-0.41725	5.61e-08	-0.518716	4.56e-16	-0.0243076	0.999675	-0.0260615	0.849957	-0.0360452	0.69259	-0.0342913	0.703942
ENSG00000116171.16	SCP2	ENSG00000116171	187.39	217.189	4.75e-39	0.301436	0.00818135	0.327787	0.000825229	0.217187	0.0335635	0.0556262	0.702954	0.139875	0.175063	-0.00258339	0.999675	0.0363217	0.86201	0.144089	0.213104	0.105184	0.385557
ENSG00000136381.12	IREB2	ENSG00000136381	158.567	153.882	1.25e-23	0.325547	0.00890846	0.317776	0.00211105	-0.106801	0.404324	-0.025376	0.883904	0.406973	2.35e-05	-0.0273935	0.999675	0.0794165	0.646147	0.247126	0.0176847	0.140316	0.217683
ENSG00000197702.11	PARVA	ENSG00000197702	45.3024	40.4817	4.94e-94	0.418046	0.00283701	0.317655	0.00128093	0.334557	0.000558532	-0.34475	0.00960451	-0.261261	0.00927601	0.0276998	0.999675	0.141136	0.233195	0.526225	4.7e-12	0.412789	6.1e-08
ENSG00000187109.13	NAP1L1	ENSG00000187109	408.718	366.322	1.9e-130	0.661169	5.57e-13	0.316683	0.000386871	0.877418	7.2e-30	-0.235335	0.0201743	-0.451584	1.3e-08	0.0616422	0.999675	-0.265581	0.0256263	-0.41302	3.74e-06	-0.0857973	0.444194
ENSG00000088247.15	KHSRP	ENSG00000088247	208.139	200.652	4.6e-45	0.465518	0.000542447	0.315353	0.0125512	0.565862	1.43e-07	-0.39643	0.00223742	-0.496774	3.34e-06	0.0360515	0.999675	-0.160397	0.379865	-0.730144	1.35e-10	-0.533695	4.94e-06
ENSG00000197555.9	SIPA1L1	ENSG00000197555	187.265	220.534	4.07e-27	0.62382	4.62e-05	0.315139	0.0494614	-0.157973	0.354179	-0.264398	0.113725	0.517395	6.66e-05	0.220818	0.901297	0.0911907	0.734973	-0.292274	0.0658674	-0.162647	0.350757
ENSG00000075790.10	BCAP29	ENSG00000075790	90.836	87.0602	1.85e-72	0.394838	0.00602793	0.314947	0.0101615	0.479353	3.32e-06	-0.662756	8.73e-08	-0.747271	1.9e-13	0.114251	0.999675	-0.190777	0.221979	-0.77791	5.36e-14	-0.472882	1.03e-05
ENSG00000009830.11	POMT2	ENSG00000009830	107.66	112.915	3.51e-08	0.41121	0.00290154	0.31444	0.00551274	0.101214	0.463167	-0.288837	0.0337489	0.0211593	0.889298	0.205067	0.536159	0.31288	0.0189641	-0.136262	0.264785	-0.244075	0.024227
ENSG00000136111.12	TBC1D4	ENSG00000136111	68.3262	71.4313	8.37e-18	0.807563	1.29e-08	0.313572	0.0194539	0.228163	0.0877539	-0.42236	0.00428107	0.157039	0.238065	0.147164	0.999675	0.164963	0.3601	-0.451314	0.000141486	-0.469113	6.5e-05
ENSG00000154380.17	ENAH	ENSG00000154380	584.293	532.503	3.21e-38	0.532431	1.14e-05	0.313068	0.0105448	0.141023	0.294263	-0.383233	0.0015117	0.00817453	0.960168	-0.0875422	0.999675	-0.17337	0.338801	0.016075	0.927601	0.101903	0.494014
ENSG00000123064.12	DDX54	ENSG00000123064	114.952	111.638	3.58e-64	0.253484	0.0289969	0.311854	0.000130149	0.484378	2.01e-10	-0.136977	0.257557	-0.36787	3.42e-06	0.0994203	0.999675	-0.0736755	0.532151	-0.546462	3.38e-15	-0.373366	1.25e-07
ENSG00000131459.12	GFPT2	ENSG00000131459	54.8563	49.6601	7.29e-57	0.580454	0.000387823	0.311393	0.0468243	0.473786	0.000250089	0.0124028	0.960987	0.11907	0.428528	0.00134463	0.999675	-0.102988	0.591747	-0.327841	0.0054018	-0.223508	0.0730373
ENSG00000176928.5	GCNT4	ENSG00000176928	9.20091	10.0014	6.03e-36	0.486921	0.00253463	0.308697	0.0427443	0.373363	0.00788551	0.278194	0.103337	0.391752	0.00251399	-0.0253313	0.999675	-0.296168	0.126406	0.834857	6.8e-11	1.10569	4.31e-18
ENSG00000142002.16	DPP9	ENSG00000142002	152.862	126.257	2.69e-140	0.393141	0.00320456	0.30823	0.00657612	0.195493	0.0830333	-0.490292	4.12e-05	-0.292644	0.00453207	0.005372	0.999675	0.0845258	0.611549	-0.530515	2.92e-08	-0.609668	1.24e-10
ENSG00000099904.15	ZDHHC8	ENSG00000099904	34.3329	38.9392	9.17e-19	0.344729	0.0355309	0.307753	0.0156527	-0.0743454	0.675377	0.0442535	0.840004	0.463328	0.000108343	0.0619474	0.999675	0.148477	0.402809	-0.0118207	0.946302	-0.09835	0.484902
ENSG00000214944.9	ARHGEF28	ENSG00000214944	77.8163	79.0088	3.19e-09	0.342834	0.0275938	0.305317	0.0464595	0.305245	0.029596	0.2923	0.0563975	0.329889	0.0107397	0.0207965	0.999675	0.0388568	0.897382	0.181395	0.26836	0.163334	0.325964
ENSG00000129351.17	ILF3	ENSG00000129351	451.821	433.263	9.59e-65	0.525282	1.42e-07	0.305107	0.00136463	0.376934	1.67e-05	-0.513788	7.67e-08	-0.365441	1.87e-05	-0.0376569	0.999675	-0.129031	0.383522	-0.622094	1.11e-11	-0.53072	1.11e-08
ENSG00000166233.12	ARIH1	ENSG00000166233	132.318	135.626	9.04e-10	0.491394	2.64e-05	0.304044	0.00226743	0.188892	0.0821859	-0.025464	0.88408	0.277037	0.00375594	0.0145599	0.999675	-0.0658577	0.687699	-0.0125567	0.92759	0.067861	0.567128
ENSG00000186298.11	PPP1CC	ENSG00000186298	173.124	173.646	2.5e-43	0.228423	0.0133698	0.302981	3.2e-05	0.474631	3.82e-12	0.0029396	0.980732	-0.243269	0.000682121	0.0215502	0.999675	-0.19311	0.0559941	-0.524105	2.49e-13	-0.309446	3.41e-05
ENSG00000142864.14	SERBP1	ENSG00000142864	339.304	340.629	4.98e-96	0.454177	9.66e-09	0.298803	1.88e-05	0.515024	8.3e-16	-0.476825	2.32e-10	-0.537672	5.13e-17	0.0509581	0.999675	-0.0354356	0.802867	-0.637213	3.42e-20	-0.550819	2.75e-15
ENSG00000102024.17	PLS3	ENSG00000102024	326.493	291.694	1.11e-124	0.214779	0.027426	0.297113	0.000287477	0.051173	0.650205	0.0357796	0.777344	0.199385	0.0130271	-0.18482	0.377355	-0.091343	0.514412	0.75926	1.75e-21	0.665783	1.3e-16
ENSG00000084731.13	KIF3C	ENSG00000084731	16.8313	14.8304	1.36e-48	0.52509	0.000825872	0.295298	0.0453023	0.24564	0.0954009	0.133935	0.485423	0.413386	0.000981413	-0.0564755	0.999675	-0.0269154	0.924289	0.318589	0.0125426	0.289029	0.0259002
ENSG00000163655.15	GMPS	ENSG00000163655	68.4718	63.691	1.47e-67	0.326642	0.0090372	0.291986	0.00504205	0.196124	0.0601434	-0.636571	2.03e-09	-0.506053	3.23e-08	0.0435689	0.999675	-0.0718933	0.672133	-0.599029	1.34e-10	-0.483567	3.49e-07
ENSG00000111731.12	C2CD5	ENSG00000111731	68.2544	76.5163	2.53e-28	0.843337	7.26e-12	0.29178	0.00733892	0.253394	0.0250714	-0.193111	0.196492	0.396831	6.13e-05	0.176534	0.724284	0.101467	0.541675	-0.108275	0.37714	-0.0332072	0.816575
ENSG00000109586.11	GALNT7	ENSG00000109586	107.813	97.9211	7.68e-54	0.336532	0.00729014	0.286925	0.0119569	-0.0911513	0.511012	0.0849618	0.577443	0.512645	1.58e-07	0.0470163	0.999675	0.0324124	0.886595	0.351971	0.00107214	0.366575	0.000667823
ENSG00000128915.11	ICE2	ENSG00000128915	94.3109	91.6284	5.52e-21	0.359602	0.0129263	0.286848	0.0136619	0.112802	0.396426	-0.348148	0.00944013	-0.101347	0.429332	-0.0377397	0.999675	-0.131023	0.384319	-0.295311	0.00306918	-0.202028	0.0560927
ENSG00000101935.9	AMMECR1	ENSG00000101935	30.3252	24.1297	9e-156	0.372239	0.00834667	0.284668	0.0167011	0.135551	0.274386	-0.719376	1.38e-09	-0.482688	1.83e-06	-0.0339336	0.999675	-0.0510968	0.789029	-0.284155	0.00554579	-0.266992	0.0100801
ENSG00000160293.16	VAV2	ENSG00000160293	15.9155	16.4271	2.27e-06	0.321255	0.0280514	0.283058	0.0211056	0.106142	0.448425	-0.444572	0.000557652	-0.22946	0.0466616	-0.0996645	0.999675	-0.0191544	0.941015	-0.0759826	0.594345	-0.156493	0.20987
ENSG00000120899.17	PTK2B	ENSG00000120899	100.587	101.172	2.98e-20	0.396153	0.0118815	0.280779	0.0422433	0.325891	0.0126212	0.0793819	0.691443	0.149645	0.284483	0.0119175	0.999675	0.0627968	0.787758	0.626366	7.66e-08	0.575486	9.09e-07
ENSG00000111144.9	LTA4H	ENSG00000111144	123.959	143.424	9.39e-66	0.550036	4.36e-10	0.2806	0.000864538	0.366453	3.67e-06	0.135079	0.201695	0.318662	3.35e-05	0.136386	0.845456	-0.00260814	0.990298	-0.204443	0.0237163	-0.0654493	0.547592
ENSG00000162378.12	ZYG11B	ENSG00000162378	17.5173	19.4619	2.62e-29	0.396388	0.00280045	0.280012	0.0195343	-0.17297	0.183175	0.0388521	0.834135	0.60821	3.47e-09	0.0519758	0.999675	0.138963	0.436105	0.543014	6.98e-07	0.456027	3.77e-05
ENSG00000064042.17	LIMCH1	ENSG00000064042	137.108	132.281	4.05e-52	0.253752	0.0207237	0.278492	0.00456975	-0.0760114	0.527432	-0.337409	0.000671613	-0.00764583	0.954255	-0.244985	0.18543	-0.424077	0.00018766	0.592014	2e-10	0.771106	6.25e-17
ENSG00000114999.7	TTL	ENSG00000114999	17.4436	16.7281	5.25e-49	0.392977	0.0140981	0.276458	0.0283965	0.388637	0.000354489	-0.516549	0.000231324	-0.512209	2.39e-06	-0.0753956	0.999675	0.0542017	0.774087	-0.552086	1.91e-08	-0.681683	1.95e-12
ENSG00000115504.14	EHBP1	ENSG00000115504	166.862	170.45	4.06e-14	0.292797	0.0481531	0.275784	0.0401272	0.359458	0.00214016	-0.142849	0.371293	-0.20951	0.0855065	-0.0901841	0.999675	-0.297295	0.0638012	-0.51371	1.07e-05	-0.306598	0.013777
ENSG00000129116.17	PALLD	ENSG00000129116	370.546	312.527	3.55e-88	0.269713	0.0470366	0.272576	0.0321554	0.0357155	0.832815	-0.306919	0.0147878	-0.0729217	0.588721	-0.246267	0.397907	-0.231832	0.155493	0.18948	0.139152	0.175045	0.178168
ENSG00000064102.14	ASUN	ENSG00000064102	170.807	164.692	1.15e-81	0.587011	6.04e-08	0.271524	0.00464034	0.580661	3.06e-12	-0.175044	0.160381	-0.168694	0.0711066	0.230146	0.138014	-0.103232	0.437428	-0.855383	2.65e-26	-0.522005	1.97e-10
ENSG00000183741.11	CBX6	ENSG00000183741	65.1005	64.866	2.21e-17	0.387184	0.00221893	0.270468	0.0272236	-0.00180881	0.991944	-0.0371451	0.83455	0.351848	0.000771664	-0.0632527	0.999675	0.13165	0.469777	0.518065	3.17e-06	0.323162	0.0057211
ENSG00000133961.19	NUMB	ENSG00000133961	60.489	64.1037	3.37e-07	0.425331	0.000808145	0.267998	0.0191915	0.207845	0.0699427	-0.0999564	0.518455	0.117529	0.324122	0.224964	0.374424	0.112022	0.511617	0.137797	0.25426	0.250739	0.0203912
ENSG00000100714.15	MTHFD1	ENSG00000100714	199.998	182.67	2.14e-63	0.480969	0.000356353	0.261346	0.043747	0.325714	0.00390838	-0.651422	8.63e-08	-0.496167	2.54e-06	0.155949	0.999095	0.108118	0.569128	-0.680364	6.52e-10	-0.632534	1.09e-08
ENSG00000133657.14	ATP13A3	ENSG00000133657	788.607	670.763	2.76e-70	0.310563	0.0150904	0.260576	0.0368661	-0.00895995	0.959767	-0.297508	0.0146261	0.0220153	0.883065	-0.016233	0.999675	0.131646	0.474746	0.217251	0.0836209	0.0693715	0.646561
ENSG00000100592.15	DAAM1	ENSG00000100592	185.984	185.165	2.16e-39	0.248973	0.035767	0.259417	0.00885431	0.155629	0.161863	0.359316	0.000838654	0.45266	3.5e-07	0.157351	0.756822	-0.084892	0.591664	0.263252	0.0060141	0.505495	2.08e-08
ENSG00000111726.12	CMAS	ENSG00000111726	140.844	140.56	1.44e-23	0.285548	0.00497717	0.259187	0.000959557	0.122153	0.17482	-0.211114	0.0327748	-0.0477194	0.633033	0.197547	0.117984	0.276196	0.00221113	0.252797	0.000708739	0.174148	0.0238988
ENSG00000165527.6	ARF6	ENSG00000165527	42.3306	48.4974	2.33e-86	0.3077	0.000621968	0.252238	0.000899361	0.460648	7.16e-12	-0.153791	0.103046	-0.306738	9.62e-06	0.134492	0.699979	0.0626727	0.620505	-0.371223	3.9e-07	-0.299404	5.25e-05
ENSG00000136813.14	KIAA0368	ENSG00000136813	115.828	105.498	7.39e-50	0.465703	3.96e-05	0.246022	0.0273724	0.0820874	0.527566	-0.338743	0.00244281	0.0448729	0.729103	0.00609072	0.999675	-0.0533687	0.785192	-0.28368	0.0069903	-0.22422	0.0397699
ENSG00000126602.10	TRAP1	ENSG00000126602	233.025	208.558	1.52e-79	0.29637	0.0209783	0.242179	0.0386334	0.461897	1.68e-06	-0.152337	0.26404	-0.317864	0.00123032	0.0776255	0.999675	-0.0459843	0.816695	-0.633728	6.67e-11	-0.510118	2.37e-07
ENSG00000120709.10	FAM53C	ENSG00000120709	94.7574	102.729	6.02e-16	0.31362	0.00400975	0.240712	0.00596699	0.0743615	0.520231	0.164332	0.15667	0.403591	7.04e-07	0.077947	0.999675	0.277084	0.00487666	0.105029	0.261318	-0.0941077	0.308631
ENSG00000105401.6	CDC37	ENSG00000105401	247.257	238.06	2.75e-59	0.246329	0.0313051	0.232131	0.0226751	0.511216	9.78e-10	-0.178825	0.11644	-0.443711	1.32e-07	0.02135	0.999675	-0.139339	0.312037	-0.607082	4.58e-12	-0.446393	6.94e-07
ENSG00000059573.8	ALDH18A1	ENSG00000059573	122.161	122.558	4.21e-08	0.26601	0.0297574	0.229679	0.0236787	-0.165202	0.113561	-0.254909	0.0261223	0.176303	0.0753981	-0.0111497	0.999675	0.0264025	0.888717	0.0238854	0.855169	-0.0136668	0.918224
ENSG00000154001.13	PPP2R5E	ENSG00000154001	43.3092	45.6465	5.02e-06	0.394651	0.000921119	0.228613	0.0343573	0.280107	0.00457541	-0.107714	0.446532	0.00683054	0.962551	0.144895	0.891545	-0.033695	0.863632	-0.204314	0.0450208	-0.025724	0.852885
ENSG00000133704.9	IPO8	ENSG00000133704	240.702	240.049	2.51e-31	0.220757	0.038309	0.227433	0.00760456	0.153805	0.0773739	-0.267705	0.00517757	-0.200753	0.0132657	0.305943	0.00216292	0.134699	0.224141	-0.427267	1.06e-08	-0.256023	0.000930496
ENSG00000196305.17	IARS	ENSG00000196305	398.045	368.776	3.3e-70	0.440888	4.09e-05	0.226556	0.0401027	0.402272	9.78e-06	-0.473913	2.57e-06	-0.435297	7.97e-07	0.171407	0.747647	0.159195	0.284143	-0.458394	2.81e-06	-0.446182	5.6e-06
ENSG00000139154.14	AEBP2	ENSG00000139154	93.7691	104.744	1.47e-27	0.274206	0.0184848	0.22286	0.0175757	0.244543	0.00813138	-0.0196938	0.904457	0.00996922	0.939565	0.100267	0.999675	0.0462063	0.780205	-0.0916008	0.383373	-0.0375402	0.751491
ENSG00000025772.7	TOMM34	ENSG00000025772	38.9821	36.3109	2.55e-102	0.335404	0.00719581	0.221436	0.0233129	0.545691	5.42e-12	-0.519599	1.2e-06	-0.729886	7.02e-19	0.150549	0.621654	0.112052	0.348691	-0.516652	1.27e-11	-0.478155	2.81e-10
ENSG00000007202.14	KIAA0100	ENSG00000007202	642.923	656.776	6.54e-10	0.366126	0.000476387	0.220157	0.0366403	-0.143568	0.171507	-0.537201	1.44e-08	-0.0275074	0.824574	0.0110164	0.999675	0.0652585	0.706266	-0.103165	0.376556	-0.157407	0.145701
ENSG00000124222.21	STX16	ENSG00000124222	119.048	130.201	8.54e-14	0.276817	0.00899082	0.219143	0.0113649	-0.0319866	0.799829	-0.0499951	0.709708	0.258808	0.00155404	0.0961716	0.999675	0.192222	0.0785772	0.0249814	0.830887	-0.0710691	0.469253
ENSG00000061794.12	MRPS35	ENSG00000061794	256.299	260.611	8.81e-19	0.246585	0.0240745	0.219078	0.02706	0.481063	4.9e-09	0.0575874	0.66938	-0.176891	0.049342	0.27703	0.0402607	0.271068	0.0196267	-0.112379	0.288462	-0.106417	0.314902
ENSG00000120008.15	WDR11	ENSG00000120008	82.5954	88.9422	4.31e-10	0.255731	0.0422365	0.218184	0.0234569	-0.143756	0.184608	-0.064544	0.670064	0.334942	0.00023437	0.0329907	0.999675	0.131172	0.289489	0.275219	0.000908087	0.177037	0.0405456
ENSG00000137815.14	RTF1	ENSG00000137815	165.792	173.741	1.25e-05	0.282093	0.0268004	0.215494	0.046429	0.300155	0.00191292	-0.122784	0.376977	-0.140845	0.183463	-0.0303734	0.999675	-0.213892	0.0932478	-0.146117	0.158344	0.0374024	0.770427
ENSG00000074696.12	HACD3	ENSG00000074696	94.1757	86.577	3.53e-106	0.336812	0.000215526	0.21414	0.00400599	0.272365	6.79e-05	-0.345466	3.78e-05	-0.281019	4.08e-05	-0.0847968	0.999675	-0.0853596	0.399911	-0.155411	0.0236217	-0.154848	0.0248509
ENSG00000121579.12	NAA50	ENSG00000121579	375.038	309.913	1.28e-176	0.338547	0.001737	0.211075	0.0483981	0.210688	0.0279808	-0.648511	6.32e-12	-0.520651	5.72e-10	-0.0187552	0.999675	-0.0443308	0.809778	-0.685068	3.01e-14	-0.659492	3.29e-13
ENSG00000110107.8	PRPF19	ENSG00000110107	295.624	301.937	2.02e-47	0.231753	0.0173422	0.205784	0.015786	0.269628	0.000354859	-0.340664	7.1e-05	-0.378539	1.62e-07	0.0535674	0.999675	0.00422997	0.981464	-0.610509	2.83e-16	-0.561172	6.61e-14
ENSG00000114354.12	TFG	ENSG00000114354	201.596	210.896	6.08e-14	0.227175	0.00904469	0.205404	0.0081489	0.293082	2.26e-05	-0.119974	0.190062	-0.185881	0.00873103	-0.0210313	0.999675	-0.0513759	0.699164	0.185097	0.0172159	0.215442	0.00481751
ENSG00000142676.12	RPL11	ENSG00000142676	601.763	538.751	1.11e-137	0.423385	4.92e-09	0.20141	0.00346685	0.231954	0.000366225	-0.106783	0.212369	0.0846472	0.244621	0.0967284	0.939544	-0.00151492	0.992376	-0.0678454	0.402527	0.0303979	0.739024
ENSG00000166181.12	API5	ENSG00000166181	276.424	267.816	1.57e-25	0.369553	0.000133567	0.190959	0.0479335	0.00451682	0.973452	-0.282911	0.002759	0.0821255	0.395729	-0.0427998	0.999675	-0.0204075	0.914036	-0.0173267	0.891107	-0.039719	0.731871
ENSG00000141279.15	NPEPPS	ENSG00000141279	388.566	410.374	9.07e-19	0.325387	0.000110217	0.180275	0.030654	-0.0922227	0.307924	0.109241	0.256571	0.526851	4.08e-15	0.0867922	0.999675	0.100472	0.392343	0.14449	0.0801928	0.130811	0.116996
ENSG00000104320.13	NBN	ENSG00000104320	280.152	290.758	1.14e-06	0.1957	0.0394313	0.179682	0.024455	0.0779747	0.382611	-0.243786	0.00421614	-0.12606	0.102403	-0.0528587	0.999675	-0.0838505	0.454899	-0.0781352	0.355394	-0.0471434	0.605253
ENSG00000077232.16	DNAJC10	ENSG00000077232	113.802	115.812	6.4e-14	0.248729	0.00373276	0.175962	0.0102255	-0.0881318	0.268368	-0.201498	0.0139526	0.135362	0.0534495	0.082348	0.999675	0.0103097	0.943524	-0.160593	0.0119096	-0.0885544	0.203661
ENSG00000129250.11	KIF1C	ENSG00000129250	487.06	488.626	3.77e-18	0.234778	0.00596503	0.161949	0.0476872	0.0578624	0.530462	-0.324419	2.15e-05	-0.147503	0.0411001	0.0665059	0.999675	-0.0163331	0.921216	-0.185722	0.0144261	-0.102883	0.217201
ENSG00000134287.9	ARF3	ENSG00000134287	360.58	378.103	8.53e-08	0.235259	0.00809097	0.161616	0.0397579	0.168233	0.0209016	-0.261042	0.00125393	-0.194016	0.00524943	0.0764432	0.999675	-0.0737977	0.516421	-0.129288	0.0884605	0.0209527	0.834278
ENSG00000078618.19	NRD1	ENSG00000078618	344.039	324.296	1.61e-132	0.248782	8.58e-05	0.159413	0.00313445	0.351351	1.98e-13	-0.0626251	0.405009	-0.165194	0.00119743	0.0741946	0.925176	-0.000454621	0.998046	-0.256476	1.39e-07	-0.181826	0.000293985
ENSG00000121774.17	KHDRBS1	ENSG00000121774	107.895	111.758	1.71e-17	0.227168	0.00162825	0.13487	0.033229	0.180351	0.0015836	-0.21405	0.00148623	-0.167232	0.00327712	-0.0403053	0.999675	-0.101685	0.200826	-0.230138	2.52e-05	-0.168758	0.00291157
Ensembl ID	gene_name	gene_id	Average RPKM	Average RPKM in vivo	anova.padj	R2o3.C2o3.log2FoldChange	R2o3.C2o3.padj	R2oL.C2oL.log2FoldChange	R2oL.C2oL.padj	R2v3.C2v3.log2FoldChange	R2v3.C2v3.padj	C2o3.C2v3.log2FoldChange	C2o3.C2v3.padj	R2o3.R2v3.log2FoldChange	R2o3.R2v3.padj	R2o2D.C2o2D.log2FoldChange	R2o2D.C2o2D.padj	R2v2D.C2v2D.log2FoldChange	R2v2D.C2v2D.padj	C2o2D.C2v2D.log2FoldChange	C2o2D.C2v2D.padj	R2o2D.R2v2D.log2FoldChange	R2o2D.R2v2D.padj
ENSG00000136379.11	ABHD17C	ENSG00000136379	32.7597	38.4538	6.87e-78	-0.351068	0.00162119	-0.451395	1.32e-09	-0.477881	1.23e-09	-0.265715	0.00864867	-0.138902	0.165792	0.0859386	0.999675	-0.0060849	0.977095	0.0431819	0.704807	0.135205	0.141846
ENSG00000181513.14	ACBD4	ENSG00000181513	8.54525	10.7382	1.88e-73	-0.623092	0.00276571	-0.449545	0.00328136	-0.618978	0.000759145	0.621752	0.000940002	0.617638	0.000837007	0.0428244	0.999675	-0.241029	0.42253	0.843642	5.15e-07	1.1275	2.15e-11
ENSG00000087008.15	ACOX3	ENSG00000087008	12.3146	14.6148	1.32e-34	-0.474351	0.0423828	-0.520539	0.00475721	-0.75359	0.000165541	0.687713	0.000866037	0.966952	4.33e-07	-0.0700185	0.999675	0.1315	0.704105	0.837738	5.2e-06	0.636219	0.000688624
ENSG00000014257.15	ACPP	ENSG00000014257	22.532	32.5366	1.15e-255	-0.638458	0.00538703	-0.955232	6.26e-11	-0.997158	4.75e-08	0.212015	0.388026	0.570715	0.0049131	0.0523445	0.999675	-0.244609	0.638893	1.0034	0.000155986	1.30036	1.06e-06
ENSG00000114948.12	ADAM23	ENSG00000114948	1.76198	2.29576	4.35e-114	-1.73128	1.08e-06	-2.13165	1.27e-31	-2.36532	3.52e-13	0.282252	0.433887	0.916301	0.0255532	-1.70494	1.58e-09	-1.86304	2.32e-07	0.877095	0.000351256	1.03519	0.00415939
ENSG00000106541.11	AGR2	ENSG00000106541	19.7976	27.0909	5.73e-68	-1.14756	0.000260285	-0.891546	0.000746438	-1.34004	1.65e-07	-0.244382	0.49688	-0.0519041	0.898753	-0.654488	0.317099	-1.14529	0.00262649	0.603907	0.0504947	1.09471	0.000473196
ENSG00000198074.9	AKR1B10	ENSG00000198074	748.54	722.819	3.57e-68	-1.22305	1.91e-11	-0.745249	2.94e-05	-1.22126	1e-13	-0.482518	0.0145412	-0.484304	0.00584845	-0.821002	0.000564069	-1.06186	3.91e-07	1.1367	8.72e-10	1.37756	7.6e-14
ENSG00000187134.12	AKR1C1	ENSG00000187134	428.54	362.72	2.22e-102	-2.01158	5.03e-24	-1.1044	6.99e-09	-1.81148	4.96e-23	0.352563	0.141998	0.152463	0.538408	-0.880899	0.0013824	-0.653721	0.0205962	1.4485	2.66e-12	1.22133	6.47e-09
ENSG00000151632.16	AKR1C2	ENSG00000151632	893.094	920.235	4.02e-105	-1.59643	2.74e-19	-0.795806	6.82e-06	-1.46035	4.3e-19	0.224671	0.325276	0.088586	0.704144	-0.855052	0.000285124	-0.873072	0.000107393	1.88751	3.75e-25	1.90553	1.87e-25
ENSG00000142208.15	AKT1	ENSG00000142208	84.428	88.146	1.83e-47	-0.6707	1.91e-11	-0.470662	8.45e-09	-0.419519	5.78e-07	-0.200924	0.0585237	-0.452105	2.72e-07	-0.394745	0.000285124	-0.332105	0.00208572	-0.278364	0.0019871	-0.341005	0.00014768
ENSG00000170017.12	ALCAM	ENSG00000170017	24.2996	12.2931	2.91e-161	-1.57651	1.96e-09	-1.20079	2.72e-08	-1.99436	1.17e-18	0.0255854	0.948365	0.443439	0.120894	-0.899368	0.00261086	-1.21593	1.73e-06	0.489975	0.0477237	0.806539	0.000595582
ENSG00000111275.12	ALDH2	ENSG00000111275	8.27924	9.80909	1.96e-67	-1.62513	2.88e-12	-1.08983	9.35e-15	-0.611663	0.00404729	0.752192	0.000318089	-0.261277	0.344163	-0.0983197	0.999675	0.064695	0.863632	0.460607	0.0125457	0.297593	0.128741
ENSG00000108602.17	ALDH3A1	ENSG00000108602	43.964	51.5511	9.71e-44	-1.01236	4.2e-05	-0.634979	0.00594446	-1.13441	6.67e-08	0.0492048	0.890877	0.171254	0.540253	-0.865887	0.00369046	-0.948066	0.000764786	1.21351	4.19e-08	1.29569	1.22e-08
ENSG00000072210.18	ALDH3A2	ENSG00000072210	544.062	582.799	1.07e-28	-0.232893	0.00875899	-0.488765	1.3e-13	-0.169909	0.0317981	0.0883288	0.369618	0.0253452	0.801404	-0.14294	0.630263	-0.1069	0.368875	0.223368	0.00461775	0.187328	0.0210835
ENSG00000132746.14	ALDH3B2	ENSG00000132746	142.598	200.945	5.09e-243	-0.675468	0.000267771	-0.565339	0.00107537	-0.579806	0.000607072	0.777877	6.66e-06	0.682216	1.99e-05	0.0623033	0.999675	-0.148405	0.670865	1.45675	8.39e-16	1.66745	2.6e-20
ENSG00000139211.6	AMIGO2	ENSG00000139211	24.7457	28.7885	1.14e-34	-0.588109	0.00039229	-0.494664	0.000661353	0.0566881	0.785748	-0.250623	0.150124	-0.89542	1.56e-11	-0.293216	0.53403	-0.0612621	0.837997	0.004659	0.989824	-0.227295	0.177602
ENSG00000148677.6	ANKRD1	ENSG00000148677	10.3664	2.70181	2.97e-156	-1.21762	0.00524575	-1.07483	0.00493378	-0.615033	0.0880214	-0.802928	0.0385772	-1.40551	7.44e-05	-0.596334	0.59209	-0.755326	0.0763599	-1.32993	1.46e-05	-1.17094	0.000189294
ENSG00000101474.11	APMAP	ENSG00000101474	76.9499	90.979	1.82e-75	-0.228862	0.0249667	-0.25572	0.00271312	-0.224628	0.00964917	0.255823	0.00632571	0.251589	0.00233422	0.0104482	0.999675	0.0557396	0.72366	0.109311	0.280737	0.0640197	0.561288
ENSG00000128394.16	APOBEC3F	ENSG00000128394	40.8711	51.2519	2.39e-63	-0.522302	0.0220983	-0.536565	0.00363183	0.129071	0.571543	-0.412834	0.0499312	-1.06421	2.98e-10	-0.0513386	0.999675	-0.410079	0.131974	0.621083	0.000887599	0.979824	9.49e-08
ENSG00000100336.17	APOL4	ENSG00000100336	13.2755	19.5728	2.24e-170	-0.954259	0.00264356	-0.932579	0.000518168	-1.02717	0.000669272	1.24342	1.6e-05	1.31632	3.71e-06	-0.528793	0.836082	-0.347155	0.683204	2.70295	2.88e-12	2.52131	7.51e-10
ENSG00000165272.14	AQP3	ENSG00000165272	66.7595	85.0574	3.95e-186	-0.627087	5.58e-06	-0.494359	4.24e-05	-0.406871	0.00150246	0.58578	7.51e-06	0.365565	0.00372942	-0.264675	0.498402	-0.326146	0.0961917	1.44341	3.57e-30	1.50488	7.45e-32
ENSG00000236699.8	ARHGEF38	ENSG00000236699	2.04269	3.07685	1.75e-64	-2.55729	7.32e-07	-1.79423	1.03e-06	-2.64295	3.73e-08	0.527376	0.318916	0.613042	0.345587	0.0734363	0.999675	-0.265286	0.800571	-0.372027	0.602655	-0.0333048	0.968958
ENSG00000129675.15	ARHGEF6	ENSG00000129675	0.371835	0.527149	5.3e-32	-1.59349	0.00359258	-1.70796	7.91e-06	-1.657	0.00037176	0.0229508	0.973856	0.0864652	0.906383	-0.454385	0.999675	-0.531732	0.496131	-0.0655709	0.925527	0.0117766	0.987065
ENSG00000122644.12	ARL4A	ENSG00000122644	7.73521	8.34486	6.9e-39	-1.3725	8.74e-08	-1.42488	1.98e-17	-1.36885	2.61e-10	0.333191	0.196236	0.329548	0.268684	-0.472286	0.137966	-0.235764	0.44464	0.712134	9.02e-05	0.475612	0.0172172
ENSG00000133794.17	ARNTL	ENSG00000133794	22.3432	25.9066	5.64e-18	-0.639103	0.000910366	-0.364829	0.0284895	-0.562207	0.000997237	0.607428	0.000556866	0.530531	0.00213492	-0.126453	0.999675	-0.111392	0.672995	0.030004	0.892526	0.0149433	0.950316
ENSG00000137486.16	ARRB1	ENSG00000137486	104.476	123.55	6.83e-82	-0.311447	0.0309909	-0.396577	0.000500803	-0.368761	0.00250291	0.498371	8.04e-05	0.555685	9.91e-07	-0.261449	0.343387	-0.11738	0.570356	1.0037	6.87e-19	0.859631	7.75e-14
ENSG00000104763.17	ASAH1	ENSG00000104763	292.042	356.238	5.02e-204	-0.468483	4.69e-07	-0.259717	0.00272556	-0.598075	1.72e-14	0.157076	0.125058	0.286668	0.00061102	-0.049066	0.999675	-0.0948316	0.527882	0.83987	1.31e-23	0.885636	4.91e-26
ENSG00000074370.17	ATP2A3	ENSG00000074370	42.7522	57.8219	3.26e-198	-0.993789	2.91e-09	-0.9498	6.51e-13	-1.37351	1.93e-21	0.260395	0.160647	0.640111	5.83e-05	-0.250958	0.891545	-0.122521	0.696738	0.786915	2.12e-06	0.658478	0.000120955
ENSG00000071553.16	ATP6AP1	ENSG00000071553	229.081	271.188	5.86e-89	-0.417193	4.21e-05	-0.430641	2.86e-07	-0.666907	9.48e-16	0.104264	0.383244	0.353977	5.79e-05	-0.00140289	0.999675	0.124581	0.400274	0.295842	0.00210118	0.169858	0.101951
ENSG00000143882.10	ATP6V1C2	ENSG00000143882	18.3147	27.186	0	-0.457402	0.0172089	-0.678285	2.44e-06	-0.363243	0.032454	0.39123	0.0314431	0.297071	0.0803887	0.0151405	0.999675	-0.121107	0.81638	0.358436	0.21841	0.494684	0.0716864
ENSG00000168646.12	AXIN2	ENSG00000168646	3.06576	4.62243	1.24e-140	-2.19164	1.39e-08	-1.78225	3.75e-13	-2.0469	1.22e-10	0.132007	0.765487	-0.0127294	0.984683	-0.351539	0.999675	-0.534963	0.528204	-0.0106562	0.993687	0.172767	0.817514
ENSG00000170340.10	B3GNT2	ENSG00000170340	30.0455	36.9314	9.54e-143	-0.404025	0.000143056	-0.411686	2.51e-07	-0.121017	0.232269	-0.0286764	0.844221	-0.311685	0.000371912	-0.272934	0.0491726	-0.127818	0.345943	-0.152399	0.123737	-0.297515	0.00117624
ENSG00000095739.10	BAMBI	ENSG00000095739	3.17283	3.20726	1.09e-35	-1.12038	0.00136107	-0.991527	0.000693516	-0.968529	0.0158694	1.93734	2.1e-09	1.78549	2.35e-07	-0.647243	0.284158	-0.777174	0.0598568	1.24306	8.6e-06	1.37299	2.93e-06
ENSG00000064787.12	BCAS1	ENSG00000064787	4.91602	7.09751	4.61e-231	-1.78267	2.36e-11	-0.846578	0.000111922	-1.58097	4.13e-10	0.956732	0.000149263	0.755026	0.00867232	-0.766878	0.0721962	-0.831473	0.183619	3.03438	2.42e-21	3.09897	1.86e-17
ENSG00000168398.6	BDKRB2	ENSG00000168398	3.34707	4.88914	3.21e-294	-1.97954	5.75e-19	-1.07785	1.97e-09	-2.07679	1.55e-14	2.0679	1.47e-22	2.16515	1.44e-15	-1.25253	0.000122422	-0.579074	0.310051	2.07332	1.36e-12	1.39987	6.53e-05
ENSG00000165626.16	BEND7	ENSG00000165626	9.10291	5.56211	1.09e-129	-1.84742	1.14e-09	-1.14873	3.44e-07	-1.74508	6.06e-09	0.967498	0.000300053	0.865161	0.0144131	-0.673842	0.00900935	-0.550968	0.0332712	0.495588	0.0121167	0.372713	0.0825081
ENSG00000106605.10	BLVRA	ENSG00000106605	81.5018	90.9678	6.66e-21	-0.62572	0.000182038	-0.603371	1.03e-05	-0.526868	0.000206208	0.0262414	0.914881	-0.0726113	0.709062	-0.186747	0.999675	-0.119895	0.642257	0.530913	0.000315775	0.46406	0.00213346
ENSG00000125378.15	BMP4	ENSG00000125378	15.7228	16.5704	6.5e-24	-0.984327	6.43e-05	-0.73817	0.000118537	-1.1042	1.35e-09	-0.534625	0.0175704	-0.414755	0.0736354	-0.474325	0.199501	-0.539735	0.0303875	-0.111944	0.654473	-0.0465333	0.870466
ENSG00000101144.12	BMP7	ENSG00000101144	8.47344	11.6951	3.31e-68	-0.79088	0.0173422	-1.01651	8.91e-06	-1.01011	0.000233349	0.296593	0.395417	0.515819	0.0987747	-0.808386	0.195943	-0.948612	0.0122815	-0.606611	0.050456	-0.466385	0.218576
ENSG00000138696.10	BMPR1B	ENSG00000138696	4.08449	4.56841	1.56e-21	-1.35354	3.86e-07	-1.01792	1e-08	-1.15466	3.89e-07	0.444783	0.0802751	0.245908	0.447412	-0.248099	0.999675	-0.29255	0.323593	0.183907	0.424825	0.228357	0.323337
ENSG00000163141.18	BNIPL	ENSG00000163141	11.9568	16.6188	2.87e-148	-0.625627	0.010962	-0.63721	0.00102982	-0.813288	0.000327652	0.990272	5.4e-06	1.17793	2.67e-08	0.0318033	0.999675	-0.433257	0.34241	1.51417	8.62e-10	1.97923	1.06e-14
ENSG00000184887.13	BTBD6	ENSG00000184887	12.8457	14.7478	1.04e-14	-1.03441	4.39e-06	-0.511683	0.0174235	-0.543407	0.00712804	0.119888	0.677893	-0.371113	0.0904986	-0.484888	0.246231	-0.210749	0.525542	0.0244691	0.935953	-0.24967	0.295282
ENSG00000149179.13	C11orf49	ENSG00000149179	48.8992	53.0448	1.78e-18	-0.31358	0.0296606	-0.235188	0.0278685	-0.39169	0.000309444	0.150278	0.309344	0.228389	0.0582317	-0.0338186	0.999675	0.0244801	0.906729	0.453791	5.44e-07	0.395492	1.39e-05
ENSG00000182919.14	C11orf54	ENSG00000182919	36.5192	46.4527	1.82e-175	-0.366945	0.00834667	-0.468297	2e-06	-0.397605	0.000693132	0.489278	7.37e-05	0.519938	3.87e-06	-0.0375559	0.999675	-0.0157887	0.960121	0.86384	2.05e-14	0.842073	8.32e-14
ENSG00000166352.15	C11orf74	ENSG00000166352	3.39554	3.7907	1.01e-08	-1.00771	0.0341206	-1.25679	4.75e-05	-0.918319	0.00806277	-0.452035	0.309242	-0.541427	0.217402	-0.445971	0.934501	-0.585715	0.191586	0.0389609	0.931013	0.178705	0.673322
ENSG00000162817.6	C1orf115	ENSG00000162817	2.53579	3.28158	4.91e-66	-0.958736	0.000534663	-0.631688	0.00280451	-0.982482	3.25e-05	0.42238	0.124649	0.446126	0.106913	-0.101332	0.999675	-0.244427	0.599211	1.35554	1.16e-08	1.49863	6.93e-10
ENSG00000181751.9	C5orf30	ENSG00000181751	12.1788	14.3485	1.6e-63	-0.852478	1.77e-08	-0.84252	1.6e-15	-0.900951	1.48e-14	-0.16955	0.310698	-0.121077	0.48101	-0.297575	0.264924	-0.237661	0.185626	-0.0448132	0.799231	-0.104727	0.509996
ENSG00000188959.9	C9orf152	ENSG00000188959	8.84141	13.0971	7.21e-259	-1.04655	4.59e-05	-1.43978	1.6e-15	-1.20393	1.22e-09	-0.357755	0.167549	-0.200371	0.479562	-0.348331	0.999675	-0.95005	0.0821373	1.16724	0.000331414	1.76896	1.31e-06
ENSG00000074410.13	CA12	ENSG00000074410	13.4856	16.2099	4.78e-40	-1.23502	4.38e-07	-0.656772	0.00198144	-1.00987	2.74e-06	0.437054	0.085233	0.211902	0.453681	-0.650666	0.0526241	-0.512969	0.097555	0.506126	0.027497	0.368429	0.139986
ENSG00000135932.10	CAB39	ENSG00000135932	121.344	133.141	1.85e-19	-0.207656	0.0204412	-0.209356	0.00314511	0.0341331	0.734518	0.025041	0.830128	-0.216748	0.00190558	-0.104306	0.897424	0.0769723	0.481181	-0.136647	0.0654549	-0.317926	2.08e-06
ENSG00000154040.20	CABYR	ENSG00000154040	7.23556	5.59639	3.26e-65	-0.89307	0.0191392	-0.79099	0.000751858	-0.476652	0.111019	-0.113182	0.798392	-0.5296	0.113387	-0.682801	0.00528573	-0.885753	0.000543503	1.1889	1.01e-10	1.39185	4.53e-12
ENSG00000105767.2	CADM4	ENSG00000105767	20.0493	21.4991	5.82e-07	-0.349628	0.0427847	-0.486114	3.82e-06	-0.299417	0.0256294	0.0949803	0.624843	0.0447685	0.808263	0.00593123	0.999675	0.0529291	0.797941	0.132666	0.287406	0.0856678	0.514935
ENSG00000145349.16	CAMK2D	ENSG00000145349	2.11147	2.85996	2.37e-67	-2.96855	5.24e-11	-3.91092	2.69e-33	-2.52547	9.92e-10	0.626346	0.154138	0.183268	0.788528	-0.599269	0.897424	-0.0374876	0.969283	0.383239	0.425077	-0.178542	0.746598
ENSG00000162949.16	CAPN13	ENSG00000162949	3.07533	4.5398	5.76e-80	-2.2542	3.35e-07	-2.1077	3.83e-10	-2.1765	1.84e-08	0.237722	0.652156	0.16002	0.795758	-0.786377	0.72087	-0.119064	0.917951	1.48482	0.00195928	0.817512	0.135052
ENSG00000135127.11	CCDC64	ENSG00000135127	98.7599	132.524	0	-0.736509	1.7e-10	-0.417935	1.4e-05	-1.11785	1.89e-27	0.596386	5.81e-08	0.97773	4.72e-20	-0.173129	0.885798	0.130649	0.520915	0.945506	4.07e-17	0.641728	1.89e-08
ENSG00000166510.13	CCDC68	ENSG00000166510	2.70603	2.14325	1.93e-36	-0.971531	0.0331546	-0.811724	0.0100408	-0.228178	0.571129	-0.20417	0.674142	-0.947523	0.00927601	-0.495757	0.486519	-0.587268	0.0383218	-1.02771	2.12e-06	-0.936199	7.09e-05
ENSG00000151882.11	CCL28	ENSG00000151882	32.8912	45.9085	8.35e-133	-0.81297	0.000206446	-0.635862	0.00199701	-0.380845	0.0896813	1.06495	1.17e-07	0.632823	0.00118278	-0.0752122	0.999675	-0.441373	0.173839	0.43974	0.0665971	0.8059	0.000355239
ENSG00000138764.13	CCNG2	ENSG00000138764	64.8256	91.2738	0	-0.381163	0.00863172	-0.437375	0.000336372	-0.555759	7.87e-06	0.87717	2.35e-12	1.05177	8.32e-20	-0.0443446	0.999675	0.284246	0.244636	2.10543	4e-49	1.77684	3.04e-37
ENSG00000135535.14	CD164	ENSG00000135535	179.816	221.482	2.12e-138	-0.465905	1.73e-06	-0.548212	5.98e-11	-0.411696	2.47e-06	0.320839	0.000956218	0.26663	0.00266046	0.0425547	0.999675	0.0249584	0.907437	0.232326	0.0246948	0.249922	0.0148755
ENSG00000272398.5	CD24	ENSG00000272398	433.35	466.856	1.17e-119	-0.776642	1.34e-09	-0.526667	1.81e-05	-0.713796	9.46e-10	0.702738	1.79e-08	0.639892	2.88e-08	-0.370094	0.0940564	-0.479714	0.00398256	1.63079	2.24e-39	1.74041	2.03e-44
ENSG00000135218.17	CD36	ENSG00000135218	6.50283	9.43639	7.85e-120	-2.51712	2.17e-11	-2.01762	8.13e-15	-2.40749	2.13e-12	0.559327	0.12806	0.449697	0.358691	-0.909169	0.199766	-0.340437	0.672995	1.87043	1.91e-06	1.3017	0.0030782
ENSG00000135404.11	CD63	ENSG00000135404	375.655	407.957	3.11e-06	-0.458336	0.000101391	-0.243747	0.0482075	0.0809675	0.567671	0.287288	0.0157665	-0.252016	0.0178529	0.0211106	0.999675	0.154493	0.374095	0.101913	0.466035	-0.0314694	0.848221
ENSG00000102181.20	CD99L2	ENSG00000102181	22.4333	24.3274	2.43e-20	-0.578121	0.00016498	-0.424961	7.19e-05	-0.580492	1.06e-06	0.114858	0.513506	0.11723	0.471441	-0.265399	0.18543	-0.394998	0.003055	0.137127	0.26267	0.266727	0.0197965
ENSG00000167617.2	CDC42EP5	ENSG00000167617	7.50567	9.36966	2.57e-34	-1.72807	1.22e-07	-0.80383	0.000768339	-1.25775	3.48e-05	0.836599	0.00411481	0.366273	0.367274	-0.418649	0.798041	0.5717	0.173029	1.25577	4.8e-06	0.265418	0.414442
ENSG00000167797.7	CDK2AP2	ENSG00000167797	56.2314	57.9263	1.84e-11	-0.497956	0.00608974	-0.459917	0.00313445	0.25399	0.124534	0.116149	0.589102	-0.635797	8.97e-06	-0.225847	0.897424	-0.263579	0.226159	0.0839083	0.676009	0.12164	0.519192
ENSG00000124762.13	CDKN1A	ENSG00000124762	12.0186	11.4816	3e-27	-0.668306	0.00534612	-1.04329	4.58e-09	0.198501	0.404712	0.350288	0.143213	-0.516519	0.00952691	-0.384711	0.378152	0.068845	0.850222	0.357315	0.0616043	-0.096241	0.685589
ENSG00000166446.14	CDYL2	ENSG00000166446	1.67408	1.55333	1.77e-120	-2.20366	2.64e-06	-3.5278	1.22e-37	-3.57763	2.36e-21	-0.926647	0.00838937	0.447324	0.470165	-1.99535	1.74e-14	-2.36971	2.35e-18	0.0181379	0.958893	0.392499	0.274843
ENSG00000086548.8	CEACAM6	ENSG00000086548	12.4427	15.9137	2.59e-66	-1.18598	1.11e-06	-0.914859	5.57e-06	-1.2813	6.43e-11	-0.348036	0.175018	-0.252715	0.338507	-0.58856	0.190276	-0.905165	0.000543503	-1.03671	1.83e-06	-0.720106	0.00244805
ENSG00000100422.13	CERK	ENSG00000100422	36.3953	40.6392	4.91e-13	-0.341662	0.0152828	-0.347155	0.000518168	-0.271698	0.014962	0.0613688	0.718278	-0.00859543	0.959637	-0.0996995	0.999675	-0.0718574	0.679977	0.0798229	0.521629	0.0519808	0.694564
ENSG00000090661.11	CERS4	ENSG00000090661	38.413	46.6189	4.74e-30	-0.502791	0.0316232	-0.429179	0.0431781	-0.225299	0.344608	0.461988	0.0366056	0.184497	0.421881	-0.210256	0.999675	-0.288652	0.350505	0.695854	0.000421948	0.774249	9.93e-05
ENSG00000172292.14	CERS6	ENSG00000172292	3.67342	4.0791	6.78e-79	-1.08369	3.88e-08	-1.4055	5.56e-25	-0.961364	1.77e-10	-0.363903	0.0594572	-0.486229	0.00821822	-0.763155	0.000147107	-0.846251	5.13e-07	-1.07376	7.4e-13	-0.990668	6e-10
ENSG00000198848.12	CES1	ENSG00000198848	23.9404	35.2956	3.52e-148	-1.8773	1.34e-08	-1.51277	8.98e-08	-1.76361	2.37e-08	1.19201	0.00020545	1.07831	0.00126836	-0.888408	0.187727	-0.500987	0.459413	1.9508	1.1e-07	1.56338	9.81e-05
ENSG00000255112.2	CHMP1B	ENSG00000255112	50.9002	59.3965	2.09e-52	-0.299271	0.0272576	-0.283638	0.0154476	0.128043	0.347751	0.424555	0.000421077	-0.00275952	0.98734	-0.046589	0.999675	-0.218381	0.185282	0.608017	2.24e-08	0.779809	5e-13
ENSG00000086065.13	CHMP5	ENSG00000086065	62.5682	66.3299	9.55e-10	-0.395968	0.0231294	-0.338534	0.0401272	-0.0897247	0.659659	0.375928	0.0227855	0.0696847	0.714436	-0.0216987	0.999675	0.114657	0.665998	0.660611	8.24e-06	0.524255	0.000558237
ENSG00000169583.12	CLIC3	ENSG00000169583	10.9633	11.9177	5.73e-95	-0.611211	0.0217247	-0.575082	0.00580379	-0.989582	3.27e-05	0.733322	0.00207054	1.11169	2.01e-06	-0.141533	0.999675	-0.170121	0.731723	2.71988	1.07e-38	2.74847	7.78e-38
ENSG00000102805.13	CLN5	ENSG00000102805	17.0599	20.1917	1.15e-45	-0.586333	2.35e-05	-0.434179	7.41e-05	-0.438199	0.000274184	0.465272	0.000317101	0.317137	0.0126646	-0.0554735	0.999675	-0.0339672	0.890419	0.141981	0.293128	0.120475	0.382421
ENSG00000173727.11	CMB9-22P13.1	ENSG00000173727	14.7082	12.8294	3.26e-112	-0.83384	0.000290509	-0.740548	2.65e-05	-0.513054	0.0284241	1.02307	8.62e-07	0.70228	0.00118832	-0.47638	0.0271656	-0.663241	0.0032342	1.70951	4.53e-30	1.89637	5.13e-32
ENSG00000164237.8	CMBL	ENSG00000164237	244.212	277.878	1.6e-49	-0.3547	0.00822579	-0.291402	0.0216299	-0.322855	0.00607674	0.281026	0.0315267	0.249182	0.0331335	-0.424857	0.00869762	-0.158105	0.406905	1.00422	1.11e-18	0.737469	2.5e-10
ENSG00000170293.8	CMTM8	ENSG00000170293	12.796	16.5765	2.77e-60	-0.696535	0.00264356	-0.543027	0.00363715	-0.556763	0.00734366	0.598534	0.00537983	0.458762	0.0303333	-0.0228867	0.999675	0.173719	0.622842	0.281392	0.238064	0.0847858	0.761183
ENSG00000070729.13	CNGB1	ENSG00000070729	57.372	74.2249	1.47e-205	-0.416084	0.00628609	-0.321702	0.0114749	-0.671646	4.65e-08	0.381193	0.0070814	0.636755	3.22e-07	-0.0314694	0.999675	-0.104743	0.700371	1.46983	1.4e-29	1.54311	3.01e-32
ENSG00000135775.13	COG2	ENSG00000135775	21.4378	23.7076	6.06e-14	-0.334419	0.0042522	-0.196516	0.0422877	-0.212033	0.0319255	0.197923	0.085233	0.0755366	0.523435	-0.11153	0.999675	-0.021538	0.907207	0.107014	0.277204	0.0170225	0.892699
ENSG00000110442.11	COMMD9	ENSG00000110442	40.5992	42.1598	0.0298246	-0.363067	0.0359124	-0.308613	0.029756	0.0450514	0.826822	0.264967	0.113441	-0.143151	0.371335	0.0622097	0.999675	-0.0201106	0.946783	0.0301383	0.871743	0.112459	0.462621
ENSG00000172725.13	CORO1B	ENSG00000172725	98.6071	113.734	4.97e-48	-0.520315	9.66e-06	-0.259739	0.0240338	-0.367816	0.000506794	0.439363	8.76e-05	0.286864	0.00736553	0.0602313	0.999675	0.270153	0.0714632	0.598251	1.33e-08	0.38833	0.000349763
ENSG00000106789.12	CORO2A	ENSG00000106789	14.9482	17.9298	2.89e-80	-0.375181	0.00725214	-0.413567	0.000165745	-0.365675	0.000665359	-0.615436	1.41e-07	-0.624941	4.23e-09	0.0286691	0.999675	0.31413	0.0410162	0.187999	0.149119	-0.0974616	0.496857
ENSG00000203667.9	COX20	ENSG00000203667	16.427	17.8875	8.56e-17	-0.35537	0.0253569	-0.339881	0.00183453	0.126492	0.34869	-0.200014	0.192845	-0.681876	1.29e-09	-0.0451567	0.999675	-0.302506	0.0223921	-0.337771	0.00106181	-0.0804221	0.541127
ENSG00000047457.13	CP	ENSG00000047457	1.77452	2.64513	2.72e-32	-2.16813	0.000236953	-1.45813	0.00787486	-2.76904	1.93e-07	-0.146629	0.85544	0.454284	0.520736	0.281123	0.999675	0.272203	0.799064	-0.228665	0.770387	-0.219744	0.77479
ENSG00000108582.11	CPD	ENSG00000108582	380.617	437.261	2.64e-30	-0.339848	0.0243056	-0.480035	0.00016383	-0.770498	6.24e-11	-0.17656	0.271249	0.25409	0.0527721	-0.133692	0.999675	-0.115273	0.618564	0.212796	0.164728	0.194377	0.210869
ENSG00000109472.13	CPE	ENSG00000109472	2.52143	3.6492	3.89e-32	-1.57757	0.00432704	-1.71802	2.63e-05	-1.34904	0.00368488	-0.0932978	0.895245	-0.321824	0.614853	-0.200495	0.999675	0.0702929	0.957283	0.861029	0.130399	0.590242	0.32944
ENSG00000165934.12	CPSF2	ENSG00000165934	138.851	127.709	1.01e-143	-0.329727	0.00151245	-0.244715	0.00151578	-0.216557	0.004924	-0.383104	1.44e-05	-0.496274	1.55e-10	-0.360882	3.22e-06	-0.462948	2.12e-11	-0.420288	6.58e-11	-0.318222	2.59e-06
ENSG00000177685.16	CRACR2B	ENSG00000177685	11.4068	14.7318	5.94e-76	-0.915033	3.17e-05	-0.394293	0.0283669	-0.275932	0.19451	0.44668	0.0343414	-0.192421	0.411604	-0.107808	0.999675	-0.216843	0.530188	0.807421	1.92e-05	0.916456	1.89e-06
ENSG00000143162.7	CREG1	ENSG00000143162	43.1693	49.6359	1.49e-29	-0.314115	0.0220133	-0.241587	0.0448087	-0.117152	0.401315	0.381364	0.00195836	0.184401	0.126088	-0.0386368	0.999675	-0.0705131	0.724903	0.350236	0.00139185	0.382113	0.000468165
ENSG00000182809.10	CRIP2	ENSG00000182809	52.7543	66.4815	1.62e-92	-0.683301	9.09e-06	-0.425295	0.00273437	-0.257949	0.0904738	0.317019	0.0462789	-0.108334	0.527315	-0.215537	0.902799	-0.0610326	0.842768	0.95824	8.44e-12	0.803736	1.86e-08
ENSG00000101439.8	CST3	ENSG00000101439	145.562	187.797	5.07e-172	-0.742269	4.66e-11	-0.528979	9.48e-08	-0.289842	0.00831005	0.32753	0.0051327	-0.124896	0.311959	0.0444393	0.999675	-0.0110516	0.968549	0.0225937	0.895746	0.0780846	0.597572
ENSG00000117984.12	CTSD	ENSG00000117984	356.923	449.815	3.53e-156	-0.340226	0.00207211	-0.283175	0.00616731	-0.378957	5.7e-05	0.0332824	0.827575	0.0720137	0.540602	-0.0843071	0.999675	-0.219035	0.139317	0.361555	0.000528944	0.496283	1.21e-06
ENSG00000174080.10	CTSF	ENSG00000174080	103.657	139.101	3.89e-242	-0.565766	0.000118798	-0.344021	0.0127437	-0.662803	3.78e-07	0.825387	5.81e-10	0.922424	1.89e-13	0.124639	0.999675	0.264155	0.241824	1.16328	1.63e-16	1.02376	1.41e-13
ENSG00000163739.4	CXCL1	ENSG00000163739	1.94535	2.60175	1.05e-23	-1.60937	0.00481788	-1.21976	0.0128231	-1.28704	0.0024127	-1.162	0.0154606	-1.48433	0.00250153	0.209604	0.999675	-0.385692	0.605266	-1.24785	0.00922464	-0.652555	0.21768
ENSG00000169429.10	CXCL8	ENSG00000169429	8.64609	9.2939	6.68e-34	-1.90612	2.78e-05	-0.992468	0.0168367	-0.907599	0.0105215	-1.27302	0.000848229	-2.27154	3.37e-09	0.0132797	0.999675	0.257995	0.672995	-1.38282	0.000113814	-1.62754	3.85e-06
ENSG00000159348.12	CYB5R1	ENSG00000159348	43.7782	51.335	9.45e-57	-0.542805	0.00115096	-0.465075	0.000656709	-0.538582	0.000249312	0.626845	3.79e-05	0.622622	1.31e-05	-0.292087	0.433858	0.175202	0.456777	1.06401	5.64e-15	0.596726	2.5e-05
ENSG00000138061.11	CYP1B1	ENSG00000138061	25.8013	11.8589	3.66e-90	-1.30024	0.000353831	-1.0679	0.000637967	-1.25769	2.44e-05	-0.233535	0.580904	-0.276079	0.493588	0.253309	0.999675	-0.152142	0.785357	0.473135	0.146915	0.878587	0.00312573
ENSG00000134716.9	CYP2J2	ENSG00000134716	9.34667	13.4688	8.07e-282	-1.07448	1.07e-07	-0.511731	0.00267822	-1.04817	2.22e-08	0.825766	1.24e-05	0.799458	4.88e-05	-1.08195	3.38e-05	-0.397531	0.356974	1.50915	4.55e-11	0.824726	0.00261464
ENSG00000142973.12	CYP4B1	ENSG00000142973	20.8277	30.6979	1.42e-292	-1.81045	8.49e-15	-2.02595	1.91e-26	-1.86905	2.94e-18	0.66155	0.00569219	0.720145	0.00302699	-0.490832	0.621654	-0.342567	0.581175	2.39499	7.87e-16	2.24673	9.85e-13
ENSG00000186204.14	CYP4F12	ENSG00000186204	19.7658	28.1373	9.3e-157	-0.8844	0.00159807	-0.566247	0.0314956	-1.31855	4.53e-07	1.13507	8.47e-06	1.56922	5.89e-10	-0.111203	0.999675	-0.347729	0.596835	2.49201	1.27e-15	2.72854	3.44e-17
ENSG00000186529.14	CYP4F3	ENSG00000186529	19.9468	18.7418	2.35e-77	-0.894382	0.000925091	-0.704775	0.00409927	-1.59652	5.58e-12	0.527068	0.052707	1.22921	2.28e-07	-0.254621	0.999675	-0.442452	0.2283	2.34033	2.01e-24	2.52816	8.5e-28
ENSG00000186526.12	CYP4F8	ENSG00000186526	6.38946	9.69709	1.3e-167	-1.85197	1.28e-07	-1.21148	6.97e-05	-1.98408	1.07e-09	0.744437	0.0332685	0.876556	0.0185599	-0.317933	0.999675	0.0729839	0.954374	0.540111	0.379102	0.149194	0.84137
ENSG00000186377.7	CYP4X1	ENSG00000186377	24.3909	37.0727	0	-2.84339	5.56e-55	-2.2289	1.69e-60	-2.68924	1.38e-60	0.486425	0.00520011	0.332277	0.151241	-0.0765632	0.999675	-0.252806	0.771265	0.0552436	0.935014	0.231487	0.70598
ENSG00000186160.4	CYP4Z1	ENSG00000186160	13.4584	20.4732	0	-3.45229	1.59e-33	-2.57179	5.44e-33	-3.21146	7.86e-34	0.724184	0.00642471	0.483362	0.196008	-0.0657517	0.999675	0.0683839	0.956585	0.0882959	0.908169	-0.0458397	0.954972
ENSG00000105443.13	CYTH2	ENSG00000105443	44.1269	50.3564	1.21e-33	-0.271392	0.0315055	-0.234562	0.0155011	0.035952	0.815123	0.516509	1.65e-06	0.209165	0.0450398	-0.063405	0.999675	-0.0566075	0.737182	0.257205	0.00517284	0.250408	0.00690718
ENSG00000168350.7	DEGS2	ENSG00000168350	4.98706	7.35722	1.12e-90	-1.49734	9.5e-05	-1.37542	2.69e-06	-1.80623	1.29e-07	0.458409	0.249612	0.767307	0.0569727	-0.420563	0.999675	-0.0878667	0.93412	0.716712	0.146196	0.384016	0.49631
ENSG00000147202.17	DIAPH2	ENSG00000147202	1.03821	0.954606	2.91e-36	-1.85041	6.17e-05	-2.9684	1.97e-16	-1.90798	1.63e-06	0.145408	0.804402	0.202977	0.737827	-1.2031	0.0244478	-1.51177	0.000433108	-0.650307	0.0967709	-0.341637	0.465748
ENSG00000187908.15	DMBT1	ENSG00000187908	1.17031	1.77178	4.92e-136	-2.10314	7.99e-06	-2.2158	4.83e-10	-3.63822	2.22e-22	-1.74466	1.3e-05	-0.209584	0.732139	-0.063057	0.999675	0.434306	0.608145	-0.0873896	0.909142	-0.584753	0.324713
ENSG00000128590.4	DNAJB9	ENSG00000128590	37.415	44.2596	1.64e-40	-0.673061	7.46e-05	-0.35351	0.0177116	-0.0910991	0.669991	0.814108	1.24e-07	0.232146	0.167926	0.186292	0.989009	0.460827	0.015135	0.72078	3.83e-07	0.446245	0.00148348
ENSG00000108176.14	DNAJC12	ENSG00000108176	0.977235	1.19959	3.9e-07	-1.28807	0.0356433	-1.57399	0.00120563	-1.32771	0.0148752	0.139311	0.855755	0.178945	0.812477	-0.975832	0.478416	-0.564773	NA	0.375101	0.521161	-0.0359586	0.96403
ENSG00000013563.13	DNASE1L1	ENSG00000013563	20.433	24.9359	6.17e-74	-0.71411	3.09e-07	-0.2832	0.0181945	-0.243755	0.0674217	0.471339	0.000332966	0.000984183	0.996898	-0.0612813	0.999675	-0.0226006	0.935067	0.341773	0.00464572	0.303092	0.0135758
ENSG00000105612.8	DNASE2	ENSG00000105612	73.007	81.2633	2.37e-12	-0.433115	0.00544552	-0.344165	0.00936397	-0.0400582	0.839434	0.255156	0.101264	-0.137901	0.362269	0.0107452	0.999675	0.276628	0.124924	0.483653	0.000131131	0.21777	0.118202
ENSG00000167130.17	DOLPP1	ENSG00000167130	15.0137	16.9733	1.59e-14	-0.356598	0.0446667	-0.424033	0.000792698	-0.0351282	0.867552	0.0998477	0.62017	-0.221622	0.138289	-0.0554712	0.999675	-0.0718013	0.753459	-0.378807	0.00288996	-0.362477	0.00476771
ENSG00000125868.15	DSTN	ENSG00000125868	311.597	328.952	1.5e-09	-0.351938	0.00110201	-0.25384	0.0175292	-0.0989803	0.412344	0.2068	0.0630598	-0.0461574	0.710839	-0.202024	0.538093	-0.0671204	0.718678	0.349946	0.000694639	0.215043	0.0519565
ENSG00000108861.8	DUSP3	ENSG00000108861	67.8194	73.1132	2.73e-23	-0.375664	2.82e-05	-0.183915	0.031239	-0.220201	0.00439742	0.0350392	0.773224	-0.120424	0.158267	-0.105467	0.965622	0.0552142	0.679886	0.344919	3.03e-06	0.184237	0.0199718
ENSG00000138166.5	DUSP5	ENSG00000138166	29.0998	32.5185	1.64e-87	-0.906623	1.71e-08	-0.834814	1.49e-10	-0.242427	0.101736	-0.555088	0.000194751	-1.21928	4.92e-20	-0.18783	0.999675	0.402446	0.0271498	-0.241111	0.125053	-0.831388	7.9e-10
ENSG00000078401.6	EDN1	ENSG00000078401	6.07464	8.03608	8.69e-128	-1.26809	1.08e-10	-0.651105	0.000119729	-1.45891	8.31e-13	1.20358	3.85e-11	1.39439	2.55e-11	-0.717485	0.00414141	-0.435098	0.190262	1.20949	5.16e-10	0.927103	2.19e-05
ENSG00000140025.15	EFCAB11	ENSG00000140025	24.3349	28.8481	1.34e-30	-0.480193	0.0232297	-0.606718	8.24e-06	-0.538008	0.000520136	-0.103271	0.669317	-0.0454554	0.846752	-0.390065	0.140485	-0.477145	0.0122815	-0.024956	0.908441	0.0621244	0.770012
ENSG00000172889.15	EGFL7	ENSG00000172889	13.4509	14.8143	1.48e-07	-0.564021	0.00497427	-0.385758	0.0169517	-0.049165	0.836926	0.248617	0.222679	-0.266239	0.135087	-0.0721913	0.999675	0.129168	0.592611	0.363816	0.0134732	0.162456	0.326486
ENSG00000129521.13	EGLN3	ENSG00000129521	57.7921	82.6308	7.37e-295	-0.813412	4.9e-06	-0.5998	0.000101592	-1.48907	9.07e-25	-0.153972	0.468082	0.521684	0.00148341	-0.378277	0.490944	-0.181953	0.604015	0.849441	8.82e-06	0.653117	0.00128574
ENSG00000119718.10	EIF2B2	ENSG00000119718	101.245	102.23	9.65e-47	-0.435989	0.00235216	-0.325292	0.0110835	0.408028	0.000308827	-0.151625	0.332069	-0.995642	3.98e-20	0.0423191	0.999675	-0.107509	0.585292	-0.638128	2.4e-08	-0.4883	3.1e-05
ENSG00000163412.12	EIF4E3	ENSG00000163412	18.9988	27.0152	4.47e-239	-0.598209	0.004307	-0.644856	3.02e-06	-0.403452	0.016546	0.0601049	0.820611	-0.134652	0.530999	-0.462913	0.374195	-0.420888	0.223563	0.487589	0.0323518	0.445564	0.0818615
ENSG00000125037.12	EMC3	ENSG00000125037	77.3579	80.3548	5.47e-07	-0.434587	0.00114746	-0.251147	0.0392558	-0.198541	0.108996	0.249607	0.0600073	0.0135612	0.93509	-0.00752457	0.999675	0.0226171	0.924971	0.228431	0.0414695	0.19829	0.081543
ENSG00000134153.9	EMC7	ENSG00000134153	65.1164	70.007	4.48e-07	-0.661167	5.7e-05	-0.31807	0.0397332	0.203293	0.208456	0.383681	0.0171594	-0.48078	0.000565738	-0.0433748	0.999675	-0.0305106	0.920109	-0.207786	0.174679	-0.22065	0.143304
ENSG00000165521.15	EML5	ENSG00000165521	1.06307	1.37999	7.71e-25	-1.17702	0.0190809	-1.65951	3.46e-06	-1.85319	2.24e-06	-0.561388	0.250163	0.114783	0.852065	-0.744043	0.681183	-1.26387	0.0130491	-0.826701	0.0498571	-0.306874	0.567756
ENSG00000213853.9	EMP2	ENSG00000213853	42.6523	52.0802	3.14e-83	-0.277214	0.0240947	-0.293955	0.00639552	-0.0503086	0.735911	0.377582	0.000615191	0.150676	0.176037	-0.182883	0.751117	-0.211668	0.171904	0.233341	0.0424207	0.262126	0.0212681
ENSG00000171617.13	ENC1	ENSG00000171617	121.487	127.335	2.44e-145	-0.32273	0.0211082	-0.41122	0.000530313	-0.461999	2.26e-05	-1.23496	7.18e-28	-1.09569	5e-26	0.0770676	0.999675	0.0776843	0.723682	-1.12063	8.78e-23	-1.12124	8.23e-23
ENSG00000143819.12	EPHX1	ENSG00000143819	169.252	211.917	7.81e-258	-0.992148	3.39e-27	-0.611827	3.15e-14	-0.708665	3.69e-17	0.562918	7.77e-10	0.279435	0.00241166	-0.150736	0.854241	-0.294144	0.0221883	0.711625	1.2e-14	0.855034	1.9e-20
ENSG00000131037.14	EPS8L1	ENSG00000131037	45.9376	55.1813	1.51e-107	-0.39133	0.00428496	-0.402882	2.11e-05	-0.692047	9.14e-11	0.282476	0.0294864	0.583193	2.06e-07	-0.06309	0.999675	0.0764395	0.707581	0.898573	5.58e-19	0.759043	4.09e-14
ENSG00000086619.13	ERO1B	ENSG00000086619	2.32596	2.45549	0.000165205	-1.13051	0.0172134	-1.05762	0.00638025	-0.573345	0.227927	0.678432	0.140607	0.121269	0.834147	-0.0618267	0.999675	-0.107771	0.889359	0.58014	0.146326	0.626085	0.112103
ENSG00000196405.12	EVL	ENSG00000196405	10.9667	10.3655	3.15e-36	-0.731155	0.0116015	-0.776853	4.4e-06	-0.893577	7.61e-06	-0.228288	0.427387	-0.0658667	0.843814	-0.421319	0.10403	-0.809092	3.23e-07	-0.527827	0.000203831	-0.140054	0.473909
ENSG00000182197.10	EXT1	ENSG00000182197	24.0981	23.7896	4.12e-21	-0.379887	0.00922381	-0.246071	0.0343573	-0.404487	0.000213472	0.0610637	0.728976	0.0856641	0.558729	-0.121701	0.999675	-0.0960517	0.51798	-0.0410194	0.742122	-0.0666687	0.565217
ENSG00000112319.17	EYA4	ENSG00000112319	13.9267	10.7115	7.09e-181	-0.641612	0.000262697	-0.636296	8.84e-07	-0.893388	3.31e-10	0.252133	0.164227	0.50391	0.00142316	-1.09328	5.65e-20	-1.19913	8.09e-23	0.436465	0.000263935	0.542317	1.74e-05
ENSG00000158769.17	F11R	ENSG00000158769	100.88	108.683	3.77e-18	-0.273943	0.015554	-0.312756	0.000310684	-0.254477	0.00654464	0.228916	0.0325641	0.209449	0.0271466	-0.164707	0.574854	0.00502301	0.981233	0.446046	1.26e-07	0.276316	0.00183301
ENSG00000138286.14	FAM149B1	ENSG00000138286	27.9356	34.5588	2.34e-74	-0.462364	0.00185067	-0.30677	0.0180555	-0.248458	0.0741722	0.496492	0.000242552	0.282586	0.0321779	-0.114444	0.999675	-0.196342	0.316448	0.351976	0.00651126	0.433874	0.00074894
ENSG00000112773.15	FAM46A	ENSG00000112773	1.4663	1.69626	2.32e-34	-0.820609	0.0150828	-1.79928	1.79e-17	-1.38907	1.4e-07	-0.0473837	0.915443	0.521079	0.10224	-0.857495	0.0104442	-0.70807	0.040412	0.659661	0.00900903	0.510237	0.0716864
ENSG00000197872.11	FAM49A	ENSG00000197872	38.5694	39.7262	4.7e-73	-0.749248	0.00499172	-0.598449	0.00913065	-0.596041	0.0157281	0.756322	0.00213202	0.603115	0.0113497	-0.488665	0.337615	-0.269639	0.495606	2.56067	3.55e-33	2.34165	4.98e-27
ENSG00000183161.4	FANCF	ENSG00000183161	5.47083	6.18753	9.55e-09	-0.439266	0.0394989	-0.448973	0.00794125	-0.340931	0.0497722	-0.0825975	0.745921	-0.180933	0.360676	0.0143572	0.999675	-0.0245597	0.948707	-0.135438	0.496057	-0.0965213	0.642178
ENSG00000152767.15	FARP1	ENSG00000152767	94.4147	125.55	5.69e-186	-0.467494	0.00144406	-0.548854	2.56e-06	-0.651015	4.47e-08	0.106924	0.542008	0.290445	0.02636	-0.434007	0.0298333	-0.289743	0.134722	0.120543	0.473544	-0.0237215	0.909692
ENSG00000170271.10	FAXDC2	ENSG00000170271	23.2706	34.1683	1.18e-193	-0.981102	0.00023158	-0.818501	0.000267576	-1.17807	4.19e-07	0.548646	0.0378771	0.745618	0.00257991	0.0285339	0.999675	-0.0841242	0.924824	1.80236	5.74e-08	1.91501	7.85e-09
ENSG00000077942.18	FBLN1	ENSG00000077942	269.469	301.046	1.38e-51	-0.318262	0.00082257	-0.335861	3.6e-06	-0.0617866	0.546694	-0.0631415	0.582485	-0.319617	3.06e-05	0.0333264	0.999675	0.136326	0.242233	0.548032	2.98e-13	0.445032	4.14e-09
ENSG00000165355.7	FBXO33	ENSG00000165355	74.1589	84.187	6.98e-51	-0.299862	0.0146433	-0.263309	0.00262906	-0.295114	0.00378881	0.436637	4.53e-05	0.43189	7.98e-06	-0.0669034	0.999675	0.028692	0.875976	0.545464	1.27e-11	0.449869	2.77e-08
ENSG00000104870.12	FCGRT	ENSG00000104870	0.72174	0.71709	7.14e-06	-1.34199	0.0359744	-1.31272	0.0437243	-1.04566	0.0973204	-0.027883	0.973987	-0.324205	0.658352	-0.0208792	0.999675	-0.264263	NA	1.23084	0.0240895	1.47423	0.00611381
ENSG00000125848.9	FLRT3	ENSG00000125848	1.25264	1.72637	1.32e-94	-1.84888	2.73e-09	-1.29822	7.58e-10	-2.0601	9.97e-17	-0.109243	0.760758	0.10197	0.822559	-1.42217	0.00026183	-0.72525	0.0748731	0.0304563	0.94187	-0.666461	0.0724227
ENSG00000131781.12	FMO5	ENSG00000131781	3.03805	4.50803	3.09e-170	-1.72895	1.77e-08	-1.03711	1.54e-06	-1.82938	9.54e-10	0.863495	0.00194831	0.963921	0.0051803	-0.311042	0.999675	0.181273	0.848525	1.21906	0.00542472	0.726741	0.123004
ENSG00000115414.18	FN1	ENSG00000115414	75.9444	69.3919	1.29e-23	-2.09357	3.27e-07	-1.4256	0.000590726	-2.72821	1.43e-13	0.767302	0.0924531	1.40194	0.000235257	-0.424285	0.999675	-0.315686	0.666547	0.675017	0.1507	0.566419	0.240509
ENSG00000052795.12	FNIP2	ENSG00000052795	6.78471	7.00539	2.56e-83	-0.873192	0.00714981	-1.35578	1.18e-14	-0.929378	3.75e-08	-1.55591	5.97e-12	-1.49972	1.62e-10	-0.634749	0.0114229	-0.646323	0.00105901	-0.831541	3.18e-07	-0.819967	3.92e-06
ENSG00000129514.5	FOXA1	ENSG00000129514	49.2878	58.5983	3.92e-70	-1.12594	4.34e-11	-0.741036	1.74e-08	-0.895854	4.26e-11	-0.328199	0.0589396	-0.558286	0.00041552	-0.317119	0.45816	-0.901714	1.09e-08	-0.725471	5.17e-07	-0.140876	0.457801
ENSG00000053254.15	FOXN3	ENSG00000053254	61.9744	85.4375	1.49e-169	-0.921737	7.64e-06	-1.04581	2.2e-10	-1.2415	5.15e-11	1.02015	9.7e-08	1.33992	9.42e-13	-0.614803	0.0572179	-0.855146	0.000792429	0.138092	0.607267	0.378435	0.114626
ENSG00000087086.13	FTL	ENSG00000087086	2583.52	2496.92	9.46e-20	-0.61641	2.98e-05	-0.450733	0.00198968	-0.13986	0.420662	0.468566	0.00135618	-0.00798418	0.968882	-0.13515	0.999675	-0.19728	0.395211	0.426604	0.00533564	0.488734	0.00127603
ENSG00000160211.15	G6PD	ENSG00000160211	924.962	908.068	3.04e-98	-0.214073	0.00181444	-0.327038	4.34e-09	-0.369582	1.77e-11	-0.2482	8.34e-05	-0.0926908	0.14936	-0.277473	0.00028121	-0.406917	7.17e-10	0.366209	1.5e-09	0.495652	1.29e-16
ENSG00000054983.16	GALC	ENSG00000054983	51.4507	62.3885	2.2e-81	-0.652535	9.27e-06	-0.710849	1.03e-10	-0.698702	4.68e-09	0.0369855	0.857771	0.0831524	0.622545	-0.360237	0.0801762	-0.534407	0.000741346	0.464549	0.000271148	0.638718	7.47e-07
ENSG00000141012.12	GALNS	ENSG00000141012	48.5269	54.0814	5.6e-19	-0.51994	0.00188298	-0.613012	3.25e-07	-0.32835	0.0167078	-0.0721577	0.727716	-0.263748	0.0740837	-0.180242	0.950791	-0.195274	0.32074	0.313901	0.0185466	0.328934	0.0145485
ENSG00000139629.15	GALNT6	ENSG00000139629	195.62	232.193	2.41e-107	-0.277717	0.00969802	-0.480925	1.45e-10	-0.47855	7.48e-10	-0.315017	0.000837495	-0.114185	0.24368	-0.300539	0.00869762	-0.187983	0.126756	0.446206	7.46e-08	0.333649	0.000116533
ENSG00000007237.18	GAS7	ENSG00000007237	8.16944	11.8537	2.53e-63	-1.68046	3.49e-05	-1.41918	5.05e-05	-1.47947	7.03e-05	0.686335	0.099737	0.485351	0.279488	-0.921661	0.340203	-0.427054	0.568626	1.17206	0.00646233	0.677452	0.176079
ENSG00000001084.10	GCLC	ENSG00000001084	101.175	121.776	5.11e-59	-0.504196	0.000350145	-0.314352	0.018401	-0.478293	9.47e-05	0.392282	0.00394876	0.366379	0.00317178	-0.149351	0.999675	-0.255332	0.169018	0.287385	0.0353797	0.393366	0.00295702
ENSG00000130513.6	GDF15	ENSG00000130513	11.9015	10.5858	1.65e-25	-1.91798	1.22e-05	-0.936914	0.0208409	0.103194	0.840912	-0.594238	0.159486	-2.61541	8.49e-13	0.0406525	0.999675	0.279628	0.62461	0.230148	0.601128	-0.00882771	0.985866
ENSG00000153982.10	GDPD1	ENSG00000153982	20.3092	29.5443	4.16e-207	-0.813089	0.000374996	-0.663086	0.00122531	-0.447662	0.0555081	1.19586	8.39e-09	0.83043	4.39e-05	-0.0037285	0.999675	-0.210686	0.688376	0.896922	0.00116088	1.10388	6.31e-05
ENSG00000164949.7	GEM	ENSG00000164949	1.42162	1.15886	5.32e-12	-1.24232	0.0394573	-1.50293	0.000466148	-0.0724009	0.926154	0.501416	0.42789	-0.668502	0.247497	0.0427698	0.999675	-0.362823	0.533911	-1.16306	0.00204093	-0.757465	0.0605685
ENSG00000055211.12	GINM1	ENSG00000055211	50.2784	57.6135	2.86e-69	-0.547726	8.86e-09	-0.340159	1.13e-07	-0.256999	0.000596805	-0.0368474	0.772246	-0.327575	5.18e-05	-0.210661	0.0407334	-0.286354	0.000522145	0.021883	0.824707	0.0975753	0.226037
ENSG00000173221.13	GLRX	ENSG00000173221	11.4292	11.3198	1.3e-19	-0.994911	0.000237093	-0.534593	0.0228165	-0.602614	0.00615563	-0.137414	0.670241	-0.529712	0.0302216	-0.413372	0.462306	-0.24229	0.473889	0.968724	1.13e-06	0.797642	0.000114099
ENSG00000182512.4	GLRX5	ENSG00000182512	30.4689	29.2776	3.86e-23	-0.516296	0.00291346	-0.423985	0.00258372	0.0274598	0.898877	-0.0861634	0.683953	-0.629919	3.63e-06	-0.400585	0.0491726	-0.395712	0.0209938	-0.18044	0.236487	-0.185313	0.226956
ENSG00000139433.9	GLTP	ENSG00000139433	72.4757	87.6369	2.91e-64	-0.349009	0.0110242	-0.249104	0.0436372	-0.00950572	0.960217	0.612516	2.92e-07	0.273013	0.0190608	-0.0244799	0.999675	-0.10505	0.586586	-0.0169902	0.921767	0.0635799	0.678008
ENSG00000146535.13	GNA12	ENSG00000146535	24.1504	27.6823	6.89e-42	-0.244956	0.044809	-0.262706	0.00305224	-0.349494	5.14e-05	-0.251622	0.0200153	-0.147084	0.152204	-0.0273847	0.999675	0.180785	0.137162	-0.0692114	0.533761	-0.277381	0.00152932
ENSG00000127955.15	GNAI1	ENSG00000127955	37.7844	38.5436	2e-50	-0.599778	0.0174718	-0.510932	0.00766993	-1.10169	2.54e-08	0.112493	0.71032	0.614407	0.00479944	-0.476494	0.144996	-0.608102	0.013293	0.97282	5.19e-08	1.10443	1.58e-09
ENSG00000114353.16	GNAI2	ENSG00000114353	65.5636	72.1369	3e-14	-0.231198	0.0243045	-0.193168	0.0283103	0.113338	0.226916	0.0200691	0.883769	-0.324467	3.15e-05	-0.0825532	0.999675	-0.235938	0.0235881	-0.0538673	0.607412	0.0995179	0.290258
ENSG00000136235.15	GPNMB	ENSG00000136235	7.4574	8.98692	1.57e-28	-1.31545	0.000153641	-0.700048	0.0252158	-0.0578716	0.917052	1.80921	1.76e-08	0.551623	0.129315	0.317278	0.999675	0.0361385	0.964204	1.31922	1.74e-05	1.60036	7.66e-08
ENSG00000170412.16	GPRC5C	ENSG00000170412	12.801	15.528	2.09e-62	-0.580538	0.000735606	-0.529186	6.64e-05	-0.311998	0.0586813	0.680084	1.17e-05	0.411544	0.00742841	0.0860767	0.999675	0.562849	0.003055	1.02299	9.98e-13	0.546219	9.28e-05
ENSG00000176153.11	GPX2	ENSG00000176153	129.206	163.408	2.24e-75	-0.930448	1.09e-07	-0.435167	0.0180709	-0.11213	0.624117	0.672812	0.000100295	-0.145506	0.461739	-0.552476	0.0363566	-0.963468	1.02e-06	0.667531	0.000157581	1.07852	5.35e-10
ENSG00000158055.15	GRHL3	ENSG00000158055	10.3046	13.4179	7.74e-79	-0.513222	0.0286555	-0.401239	0.0431781	-0.187843	0.37968	-0.269138	0.244781	-0.594516	0.00105038	-0.0861115	0.999675	0.173254	0.620044	0.963835	4.35e-07	0.704469	0.000264837
ENSG00000030582.16	GRN	ENSG00000030582	538.979	693.74	0	-0.426358	6.35e-07	-0.310975	5.61e-05	-0.569721	1.21e-14	0.534566	2.08e-11	0.677929	1.42e-20	0.00346299	0.999675	0.107611	0.432437	0.796128	5.59e-23	0.69198	1.23e-17
ENSG00000100744.14	GSKIP	ENSG00000100744	55.1951	59.2457	3.41e-13	-0.84397	1.81e-05	-0.492957	0.00637621	-0.461755	0.00859802	-0.00605608	0.981534	-0.388271	0.0330319	-0.50093	0.0694678	-0.316527	0.212847	0.481375	0.00704861	0.296972	0.127603
ENSG00000197265.8	GTF2E2	ENSG00000197265	39.7493	39.1115	5.85e-24	-0.420841	0.00819682	-0.340909	0.0037379	0.146303	0.311677	0.240949	0.121374	-0.326196	0.0098467	-0.000257533	0.999675	-0.0798857	0.630225	-0.381101	0.000102369	-0.301472	0.0027513
ENSG00000119041.10	GTF3C3	ENSG00000119041	113.05	114.857	8.33e-07	-0.271577	0.0429217	-0.260663	0.0169517	0.0143178	0.932105	0.348159	0.00359417	0.0622642	0.645662	0.0152255	0.999675	-0.0603656	0.732867	-0.0685644	0.584958	0.00702678	0.963711
ENSG00000144366.15	GULP1	ENSG00000144366	35.4416	20.7162	5.67e-172	-0.612481	0.00589465	-0.411667	0.0422806	-0.179004	0.475687	0.841106	2.3e-05	0.407629	0.0416094	-0.154147	0.999675	-0.225513	0.381468	0.724876	7.52e-06	0.796242	8.76e-07
ENSG00000169919.16	GUSB	ENSG00000169919	119.88	143.496	2.38e-127	-0.549249	8.58e-10	-0.533319	3.38e-16	-0.302404	4.77e-05	-0.00278491	0.981897	-0.24963	0.00191006	-0.0205261	0.999675	-0.0264323	0.868264	-0.163752	0.0484467	-0.157846	0.0573778
ENSG00000051108.14	HERPUD1	ENSG00000051108	136.965	177.406	6.58e-107	-0.401403	0.015554	-0.384102	0.011862	-0.00154464	0.994215	0.552351	0.000215871	0.152493	0.345625	0.12439	0.999675	0.315598	0.149326	0.737117	7.86e-07	0.545908	0.00033812
ENSG00000049860.13	HEXB	ENSG00000049860	330.604	368.369	7.8e-30	-0.298039	0.00057413	-0.270065	0.00022353	-0.248722	0.000857474	0.185583	0.03212	0.136266	0.086517	-0.0582443	0.999675	0.0457891	0.746464	0.0916911	0.311366	-0.0123424	0.9151
ENSG00000168517.10	HEXIM2	ENSG00000168517	23.0632	27.5305	1.65e-35	-0.621403	0.00029893	-0.292217	0.0375872	-0.266681	0.0827299	0.329556	0.0472324	-0.0251655	0.906046	0.0256494	0.999675	0.174365	0.392343	0.219651	0.133858	0.0709355	0.675027
ENSG00000164683.16	HEY1	ENSG00000164683	1.31053	1.55163	0.00073103	-1.07204	0.0493706	-1.07873	0.00825033	-0.560509	0.257884	0.126396	0.847375	-0.385135	0.489513	0.0122365	0.999675	0.105808	0.897382	0.0154152	0.985123	-0.0781563	0.890206
ENSG00000143512.12	HHIPL2	ENSG00000143512	57.7888	76.4255	5.66e-203	-0.530657	0.000363526	-0.619568	3.46e-08	-0.999998	3.52e-18	-0.150949	0.361935	0.318392	0.0174983	0.0122317	0.999675	0.137801	0.566965	0.893839	2.11e-11	0.76827	7.68e-09
ENSG00000135245.9	HILPDA	ENSG00000135245	7.18674	8.62643	4.41e-19	-1.05237	0.000228278	-0.706273	0.000360092	-0.124499	0.69073	0.253083	0.405354	-0.674789	0.00670106	-0.139212	0.999675	0.213638	0.541002	0.0905222	0.762172	-0.262328	0.288688
ENSG00000179344.16	HLA-DQB1	ENSG00000179344	1.4938	2.09376	1.17e-41	-1.75793	4.21e-05	-1.80804	5.4e-08	-1.72112	1.48e-05	0.701155	0.0890364	0.664343	0.173	-0.4358	0.999675	-0.472498	0.513884	0.258458	0.642228	0.295156	0.605794
ENSG00000029993.14	HMGB3	ENSG00000029993	85.0194	65.8997	2.01e-220	-0.570437	0.000298196	-0.392141	0.00035841	-0.0251773	0.881726	-0.950966	2.17e-14	-1.49623	1.39e-39	-0.319934	0.0289464	-0.385519	0.00119567	-0.319143	0.00146124	-0.253558	0.0158769
ENSG00000103942.12	HOMER2	ENSG00000103942	12.301	11.6433	3.73e-27	-0.810946	0.00522868	-1.06479	7.5e-09	-0.590502	0.0100284	0.0249789	0.948365	-0.195465	0.518155	-0.456672	0.243951	-0.558151	0.0162705	-0.594316	0.00116566	-0.492837	0.0124844
ENSG00000123364.4	HOXC13	ENSG00000123364	1.07621	0.945785	1.31e-19	-1.19192	0.0139665	-1.21267	0.000264761	-0.618645	0.141701	0.16032	0.776153	-0.412952	0.40333	-1.03286	0.00462001	-0.907835	0.0164404	0.508911	0.0847999	0.383888	0.275586
ENSG00000198189.10	HSD17B11	ENSG00000198189	26.0769	32.6019	1.81e-61	-0.516124	0.0169675	-0.529494	0.000768339	-0.891288	4.32e-07	0.415407	0.0408243	0.790571	1.29e-05	-0.00901667	0.999675	0.0385526	0.925073	0.530302	0.00292525	0.482733	0.0070113
ENSG00000087076.8	HSD17B14	ENSG00000087076	6.86761	7.775	6.32e-21	-1.1467	0.000951637	-0.811338	0.0046104	-0.412642	0.278929	1.04991	0.00098527	0.315844	0.407924	-0.237509	0.999675	0.425252	0.371435	1.78563	1.94e-10	1.12287	7.18e-05
ENSG00000155304.5	HSPA13	ENSG00000155304	23.8818	24.8141	7.67e-07	-0.673638	1.08e-05	-0.366466	0.0086998	-0.260636	0.0733639	0.211796	0.205142	-0.201206	0.18292	-0.0169646	0.999675	0.146185	0.491215	0.0329048	0.867085	-0.130245	0.413539
ENSG00000138413.13	IDH1	ENSG00000138413	205.503	251.037	1.34e-215	-0.356937	0.00674637	-0.395127	0.000620081	-0.390728	0.000697599	0.702646	1.03e-09	0.736437	2.43e-12	-0.26952	0.34512	-0.301894	0.0811482	1.78432	1.38e-55	1.81669	1.57e-56
ENSG00000169991.10	IFFO2	ENSG00000169991	36.4133	43.5791	4.04e-87	-0.635078	2.92e-05	-0.602888	9.2e-08	-1.15733	2.85e-18	0.58328	3.42e-05	1.10553	5.54e-16	-0.31795	0.21663	-0.0634483	0.802867	0.21256	0.143285	-0.0419417	0.823613
ENSG00000027697.12	IFNGR1	ENSG00000027697	165.211	201.121	4.1e-90	-0.992366	2.96e-17	-0.355864	0.002686	-0.851258	3.96e-16	0.28016	0.0294763	0.139052	0.297691	-0.0857451	0.999675	-0.169647	0.361557	0.0844325	0.592123	0.168334	0.225413
ENSG00000167244.18	IGF2	ENSG00000167244	12.3057	16.5662	1.57e-30	-0.958974	0.0341946	-1.20144	0.0026308	-0.704546	0.0891355	-1.22647	0.00222068	-1.4809	4.87e-05	-0.0800314	0.999675	-0.953952	0.0784624	-1.56485	7.24e-05	-0.690929	0.119765
ENSG00000141753.6	IGFBP4	ENSG00000141753	53.7693	67.347	7.35e-113	-0.426657	0.0017608	-0.313291	0.0135409	0.0164949	0.928649	-0.113623	0.475048	-0.556775	3.82e-07	-0.0383826	0.999675	-0.112202	0.586308	-0.772616	8.75e-11	-0.698797	6.47e-09
ENSG00000095752.6	IL11	ENSG00000095752	36.891	24.3248	2.3e-135	-1.25167	4.15e-07	-0.601819	0.0169752	-0.457878	0.0470529	-0.303063	0.270043	-1.09685	3.29e-07	-0.188278	0.999675	0.227221	0.525217	-1.76542	1.79e-17	-2.18092	3.17e-26
ENSG00000016402.13	IL20RA	ENSG00000016402	4.5353	6.62115	1.47e-167	-1.64231	3.9e-07	-0.908618	1.09e-06	-1.65426	8.74e-09	0.493498	0.102491	0.505451	0.188129	-0.163664	0.999675	-0.411993	0.486879	-0.343837	0.443701	-0.0955083	0.866332
ENSG00000123999.4	INHA	ENSG00000123999	12.4187	15.5158	9.82e-102	-1.30516	9.55e-08	-1.03489	8.37e-09	-1.25516	2.02e-08	0.722473	0.00180042	0.672469	0.00734944	-0.11725	0.999675	-0.389028	0.335091	2.01612	2.94e-20	2.2879	5.6e-24
ENSG00000163083.5	INHBB	ENSG00000163083	43.8227	47.3471	2.59e-39	-0.420731	0.000246137	-0.415028	1.3e-05	-0.394637	5.67e-05	0.22775	0.051459	0.201655	0.0560493	-0.298809	0.0589117	-0.313889	0.0189696	0.639062	5.67e-11	0.654142	3.21e-11
ENSG00000185133.13	INPP5J	ENSG00000185133	6.50374	8.33582	6.44e-81	-0.583125	0.0152042	-0.495889	0.00817018	-0.972042	2.24e-06	0.619515	0.00450697	1.00843	8.49e-07	-0.299252	0.849901	-0.0642176	0.89074	1.22609	4.31e-10	0.991055	1.01e-06
ENSG00000120211.4	INSL4	ENSG00000120211	4.19887	6.05019	3.66e-72	-1.00242	0.0145321	-1.81825	1.43e-08	-1.01109	0.00651689	0.709365	0.077666	0.71804	0.0584964	-0.108186	0.999675	-0.538553	0.460751	1.79744	9.67e-06	2.22781	8.88e-08
ENSG00000134070.4	IRAK2	ENSG00000134070	3.69166	4.58329	5.04e-59	-0.836505	2.36e-05	-0.349725	0.0456191	-0.0580267	0.799989	0.186418	0.38419	-0.592061	0.000380396	-0.150996	0.999675	0.0350727	0.919425	-0.370252	0.0284844	-0.556321	0.000567183
ENSG00000177508.11	IRX3	ENSG00000177508	33.27	45.0656	1.22e-165	-0.403439	0.0395318	-0.786473	2.78e-08	-0.560727	0.000178235	-0.591614	0.000414542	-0.434326	0.00561928	-0.0298516	0.999675	-0.578735	0.00558195	-1.00151	1.05e-09	-0.452627	0.0121956
ENSG00000135916.15	ITM2C	ENSG00000135916	126.507	148.127	2.03e-39	-0.707106	4.85e-08	-0.43991	0.000133649	-0.381601	0.00123215	0.241103	0.084389	-0.0844012	0.571368	-0.0399842	0.999675	-0.0066118	0.981464	0.293904	0.0218188	0.260531	0.0461531
ENSG00000260231.1	JHDM1D-AS1	ENSG00000260231	2.03222	2.87519	1.33e-61	-1.06583	0.00343759	-1.07291	8.01e-05	-0.646156	0.0633625	0.728204	0.0344184	0.308534	0.433923	0.379981	0.999675	0.493749	0.392378	0.322444	0.495563	0.208676	0.649931
ENSG00000100196.10	KDELR3	ENSG00000100196	93.1935	102.614	6.88e-15	-0.622841	4.91e-07	-0.268192	0.0297342	-0.0587883	0.708571	0.248891	0.0555276	-0.315161	0.00481557	-0.0101234	0.999675	-0.198886	0.226101	0.17342	0.171957	0.362182	0.00152906
ENSG00000116299.16	KIAA1324	ENSG00000116299	19.6469	27.6603	8.79e-237	-2.05667	1.33e-17	-2.2909	1.36e-41	-1.73972	2.48e-18	-0.0082363	0.979788	-0.325184	0.250103	-0.228332	0.999675	0.175867	0.73118	1.89592	5.74e-15	1.49172	7.67e-10
ENSG00000164659.14	KIAA1324L	ENSG00000164659	11.4286	15.4277	4.01e-59	-0.647351	0.0399787	-0.874947	0.000194254	-0.89837	0.000916987	0.575602	0.0510938	0.826621	0.00234971	-0.590887	0.369825	-0.629808	0.144015	0.810171	0.0039645	0.849091	0.00574668
ENSG00000075945.12	KIFAP3	ENSG00000075945	7.61334	9.1869	2.72e-84	-0.853738	8.34e-07	-0.994534	2.92e-17	-0.982697	5.49e-13	0.0348768	0.88389	0.163836	0.393007	-0.880077	2.09e-09	-1.02181	2.12e-11	0.278278	0.0558591	0.420016	0.00823453
ENSG00000169035.11	KLK7	ENSG00000169035	11.977	14.5111	3.13e-67	-0.722405	5.55e-05	-0.451851	0.000751858	-0.286725	0.136946	0.988768	1.16e-09	0.553088	0.000822161	-0.509564	0.00586954	-0.365228	0.0863325	0.632095	6.3e-06	0.48776	0.0015834
ENSG00000128422.15	KRT17	ENSG00000128422	129.581	169.546	4.89e-128	-1.83736	1.7e-15	-0.87913	0.000201992	-1.816	7.46e-17	1.67108	1.75e-13	1.64972	2.95e-14	-0.692518	0.0941806	-0.680635	0.0500159	2.05931	5.3e-18	2.04743	2.69e-17
ENSG00000157992.12	KRTCAP3	ENSG00000157992	27.868	31.0704	4.02e-10	-0.544245	0.0077068	-0.362027	0.0406914	-0.256753	0.192241	0.49863	0.008104	0.211139	0.283364	0.0215462	0.999675	0.0763448	0.797916	-0.371645	0.0248404	-0.426444	0.00813588
ENSG00000005893.15	LAMP2	ENSG00000005893	140.215	161.73	8.06e-115	-0.313906	1.51e-05	-0.14212	0.0487944	-0.233912	0.000261731	0.357491	9.57e-08	0.277497	7.34e-06	-0.0442377	0.999675	0.0914761	0.3715	0.459186	2.37e-13	0.323473	4.45e-07
ENSG00000166816.13	LDHD	ENSG00000166816	4.56829	6.53842	8.62e-74	-1.2845	0.000965517	-1.43949	1.69e-06	-1.15257	0.00255181	1.21479	0.000770229	1.08286	0.00408394	0.0433853	0.999675	0.192551	0.816255	1.18599	0.00377191	1.03683	0.0110913
ENSG00000182195.7	LDOC1	ENSG00000182195	66.3015	77.902	9.67e-27	-0.762641	9.86e-05	-0.463716	0.0174554	-0.250569	0.226207	0.278555	0.196394	-0.233517	0.23472	-0.640494	0.0131544	-1.09334	3.6e-08	-0.332632	0.102779	0.12021	0.624117
ENSG00000108679.12	LGALS3BP	ENSG00000108679	485.662	557.893	2.78e-42	-0.230621	0.017339	-0.20993	0.0199227	-0.312125	7.57e-05	-0.213029	0.020412	-0.131525	0.128965	-0.0125784	0.999675	-0.0942438	0.505193	0.0102015	0.938315	0.0918669	0.37561
ENSG00000100600.14	LGMN	ENSG00000100600	102.633	119.364	3.35e-76	-0.790466	2.39e-13	-0.743223	8.02e-21	-0.434893	2.28e-06	0.225763	0.0455784	-0.129809	0.266465	-0.285977	0.0432458	-0.425499	5.69e-05	-0.22386	0.0198537	-0.0843393	0.47299
ENSG00000133067.17	LGR6	ENSG00000133067	3.02243	3.78493	2.84e-38	-1.23683	0.000148343	-0.95857	5.07e-05	-1.61642	1.46e-10	-0.160719	0.660617	0.218867	0.571836	-0.496393	0.484437	-0.433257	0.316246	0.906449	0.000407103	0.843313	0.00268616
ENSG00000107902.13	LHPP	ENSG00000107902	37.4414	46.324	9.4e-52	-0.625816	0.00141185	-0.337588	0.0495536	-0.1943	0.340766	0.55118	0.00232044	0.119665	0.570957	-0.0220683	0.999675	-0.461051	0.043682	0.396624	0.0189071	0.835606	2.64e-07
ENSG00000113594.9	LIFR	ENSG00000113594	118.967	88.0167	3.69e-287	-0.271638	0.0426663	-0.918934	1.06e-25	-0.835703	5.97e-17	0.184161	0.164332	0.748226	4.16e-13	-0.19272	0.479707	-0.127467	0.386684	0.264824	0.00645536	0.199571	0.0504729
ENSG00000189067.12	LITAF	ENSG00000189067	301.396	324.975	5.29e-35	-0.472187	3.89e-07	-0.445201	3.09e-09	-0.399455	4.7e-07	0.105048	0.337239	0.0323154	0.779081	-0.104416	0.999675	-0.144374	0.246288	0.374059	6.07e-06	0.414017	5.31e-07
ENSG00000168216.10	LMBRD1	ENSG00000168216	32.7399	42.7839	3.16e-153	-0.613304	3.77e-05	-0.434585	0.00133251	-0.557116	2.92e-05	0.669424	1.27e-06	0.613236	2.26e-06	-0.0122899	0.999675	-0.160728	0.514109	0.750271	1.08e-07	0.898709	1.55e-10
ENSG00000072201.13	LNX1	ENSG00000072201	10.2169	14.2095	1.2e-80	-0.705167	0.019151	-0.666236	0.00293143	-0.818714	0.00239515	0.694849	0.0113765	0.808396	0.00256192	-0.389629	0.981599	-0.149848	0.798761	0.499265	0.116044	0.259484	0.484591
ENSG00000198121.13	LPAR1	ENSG00000198121	6.13856	6.96882	3.08e-41	-1.18298	2.51e-06	-0.560791	0.00451373	-0.811793	7.47e-06	-0.712557	0.000978373	-1.08375	3.21e-07	-0.794958	0.00113255	-1.21202	1.18e-09	-0.536996	0.00457673	-0.119938	0.648012
ENSG00000163956.10	LRPAP1	ENSG00000163956	48.0514	51.6375	5.62e-08	-0.353451	0.0107184	-0.327815	0.00176831	-0.360072	0.000726238	-0.0551529	0.746134	-0.048532	0.746209	-0.0399567	0.999675	0.190119	0.191507	0.0847519	0.508669	-0.145323	0.206545
ENSG00000153714.5	LURAP1L	ENSG00000153714	12.5805	17.1819	9.91e-93	-1.0108	1.5e-05	-0.695002	0.000891092	-0.928315	1.4e-05	0.812631	0.000223643	0.730147	0.000883144	-0.186363	0.999675	0.0160067	0.978994	0.608218	0.0146105	0.405848	0.12666
ENSG00000187123.14	LYPD6	ENSG00000187123	9.60947	11.6133	5.51e-53	-0.685341	0.00331944	-0.711046	4.07e-05	-0.77544	0.000196899	0.728622	0.000591147	0.818721	6.66e-05	-0.600206	0.0244497	-0.826392	0.000812246	0.85697	3.49e-06	1.08316	4.26e-08
ENSG00000177383.4	MAGEF1	ENSG00000177383	48.1839	55.7677	2.82e-65	-0.26554	0.0105914	-0.167757	0.0415812	0.0959817	0.309168	0.0819942	0.47654	-0.279527	0.000409898	0.00337433	0.999675	-0.0108925	0.953136	0.233996	0.00185892	0.248263	0.00087697
ENSG00000177239.14	MAN1B1	ENSG00000177239	36.2785	42.9853	3.34e-54	-0.482626	6e-05	-0.235333	0.0360489	-0.320119	0.00250124	0.359192	0.0017155	0.196685	0.0818997	0.0380774	0.999675	0.0827525	0.646149	0.111993	0.371052	0.067318	0.614078
ENSG00000197442.9	MAP3K5	ENSG00000197442	21.5924	28.8682	5.2e-237	-0.323795	0.0268983	-0.369065	0.00121848	-0.653488	1.79e-09	-0.111983	0.488134	0.217709	0.08631	0.143756	0.999675	0.14129	0.487745	-0.381255	0.00398949	-0.378789	0.00357272
ENSG00000145416.13	2019-03-01	ENSG00000145416	1.01634	0.78802	2.92e-17	-1.52054	0.015554	-1.6289	0.0066274	-1.40319	0.0170322	-0.0961717	0.911295	-0.213518	0.782884	-1.49135	0.035455	-2.33743	NA	0.607498	0.262936	1.45358	0.00731147
ENSG00000277443.1	MARCKS	ENSG00000277443	78.2122	92.4551	5.73e-46	-0.61457	4.06e-07	-0.354952	0.00314511	-0.222432	0.0776497	0.610463	1.31e-07	0.218324	0.0649446	-0.168723	0.982434	-0.159627	0.400842	0.0901572	0.566271	0.0810619	0.607268
ENSG00000198125.12	MB	ENSG00000198125	42.015	51.6465	2.32e-104	-1.13884	7.83e-15	-0.285743	0.0386334	-0.285407	0.0737938	1.0695	5.02e-15	0.216076	0.191916	-0.317107	0.201446	0.117257	0.634455	1.00132	7.97e-15	0.566954	2.4e-05
ENSG00000076770.14	MBNL3	ENSG00000076770	28.6583	35.5966	3.53e-60	-0.862007	0.000215807	-1.31169	2.44e-13	-1.0931	1.23e-08	-0.169007	0.547359	0.0620903	0.829596	-0.777723	0.00694455	-0.854767	0.000764786	-0.44716	0.0491657	-0.370116	0.124476
ENSG00000110492.15	MDK	ENSG00000110492	197.553	228.849	3.93e-15	-0.458046	0.00777337	-0.42349	0.00792666	0.0946481	0.644104	0.173239	0.367155	-0.379454	0.00944695	-0.049781	0.999675	-0.305468	0.174553	-0.0588846	0.79125	0.196802	0.286414
ENSG00000163875.15	MEAF6	ENSG00000163875	51.6339	58.4249	2.97e-18	-0.306298	0.0204426	-0.256322	0.0216839	0.173106	0.148691	0.343095	0.00424024	-0.136309	0.253707	-0.04941	0.999675	-0.217253	0.135105	-0.236561	0.0303023	-0.0687181	0.608389
ENSG00000085276.17	MECOM	ENSG00000085276	5.34671	4.4357	7.51e-27	-0.812064	0.0292786	-0.840931	0.00158044	-0.631635	0.050578	0.296623	0.452589	0.116194	0.786366	-0.60083	0.248819	-0.585568	0.0819179	-0.523351	0.0462443	-0.538613	0.0458336
ENSG00000105976.14	MET	ENSG00000105976	211.295	184.601	1.35e-81	-0.650418	3.02e-07	-0.364451	0.00168562	-0.645089	6.21e-10	-0.400294	0.00112945	-0.405623	0.000305662	-0.224771	0.545466	-0.132523	0.472967	0.245943	0.0458802	0.153694	0.249086
ENSG00000176624.10	MEX3C	ENSG00000176624	14.2535	16.0003	1.27e-42	-0.415352	0.00252814	-0.299081	0.0081489	-0.0130062	0.936654	-0.245172	0.0609241	-0.647518	3.57e-10	-0.18909	0.661223	0.0730524	0.681406	-0.185016	0.101377	-0.447159	9.91e-06
ENSG00000085871.8	MGST2	ENSG00000085871	39.1108	45.9214	1.38e-25	-0.476973	0.0101092	-0.409249	0.00769686	0.135528	0.491328	0.514165	0.0023174	-0.0983362	0.610072	-0.127133	0.999675	-0.275465	0.21441	0.442782	0.00368391	0.591114	8.79e-05
ENSG00000141741.11	MIEN1	ENSG00000141741	39.5009	42.5678	5.32e-05	-0.629629	0.00149446	-0.419814	0.0190559	0.0884298	0.703054	0.171618	0.447013	-0.546441	0.000898725	-0.0378751	0.999675	-0.142603	0.60777	-0.028318	0.908169	0.0764099	0.732355
ENSG00000271605.5	MILR1	ENSG00000271605	18.3072	23.007	1.23e-32	-0.858986	0.00329062	-0.71602	0.00188275	-0.853986	0.000151682	-0.434242	0.123452	-0.439243	0.0986201	-0.001213	0.999675	-0.138851	0.753155	-0.518384	0.0444598	-0.380747	0.160124
ENSG00000115648.13	MLPH	ENSG00000115648	113.317	135.182	6.18e-89	-0.302007	0.0206889	-0.328945	0.00192437	-0.573034	1.09e-08	0.0713678	0.648036	0.342395	0.00123458	-0.0296497	0.999675	0.0554612	0.787359	-0.685392	6.04e-11	-0.770503	1.22e-13
ENSG00000123562.16	MORF4L2	ENSG00000123562	338.387	355.025	0.000836323	-0.331176	0.00113236	-0.202772	0.0464182	-0.00676559	0.962641	0.120019	0.291312	-0.204391	0.0222798	-0.0708975	0.999675	-0.149627	0.274886	0.0273934	0.839676	0.106123	0.332817
ENSG00000101928.12	MOSPD1	ENSG00000101928	88.5136	102.981	1.33e-78	-0.689049	2.61e-09	-0.427612	7.32e-06	-0.533369	3.11e-07	0.607552	2.59e-08	0.451872	2.35e-05	-0.0135434	0.999675	-0.0542829	0.791973	0.470899	4.67e-06	0.511639	5.84e-07
ENSG00000149573.8	MPZL2	ENSG00000149573	72.7508	90.1153	3.47e-107	-0.527527	5.36e-05	-0.486867	9.69e-06	-0.294387	0.010751	-0.267271	0.0424224	-0.500411	4.44e-06	-0.0583391	0.999675	-0.18605	0.298117	-0.401447	0.000901921	-0.273736	0.0324804
ENSG00000147065.16	MSN	ENSG00000147065	3612.21	2582.24	4.71e-234	-0.323872	0.00601221	-0.497862	6.23e-07	-0.254679	0.0187307	-0.344026	0.00189497	-0.41322	1.93e-05	-0.203692	0.661223	-0.339236	0.0189029	-0.202804	0.0989322	-0.0672604	0.648128
ENSG00000124275.14	MTRR	ENSG00000124275	194.843	207.721	5.49e-12	-0.570034	4.39e-06	-0.415931	0.000125327	0.135115	0.317661	0.42601	0.000371931	-0.279138	0.0131046	-0.0152152	0.999675	-0.131666	0.461631	-0.377114	0.000891839	-0.260663	0.0293259
ENSG00000169894.17	MUC3A	ENSG00000169894	0.914412	1.06747	1.67e-15	-1.00518	0.00684652	-0.824947	0.0107305	-0.466547	0.179001	0.15938	0.722816	-0.379248	0.299735	-0.376469	0.999675	-1.04435	0.0108583	0.846039	0.00587176	1.51392	1.12e-06
ENSG00000196586.13	MYO6	ENSG00000196586	30.3405	30.7675	4.32e-34	-0.312443	0.0154131	-0.334174	0.00239552	-0.743685	6.32e-14	0.0965041	0.514993	0.527746	2.5e-07	-0.22931	0.432374	-0.17003	0.302827	0.502134	2.54e-06	0.442854	4.63e-05
ENSG00000139597.17	N4BP2L1	ENSG00000139597	1.00804	1.4023	1.13e-37	-1.06057	0.0251873	-0.89611	0.0133271	-0.279246	0.665144	1.67449	0.000102069	0.893167	0.0531302	0.210843	0.999675	-0.338142	0.697163	1.06197	0.0229767	1.61095	0.000348334
ENSG00000177694.14	NAALADL2	ENSG00000177694	1.56642	2.07814	5.73e-43	-2.28262	3.1e-05	-3.17065	9.44e-15	-3.11008	1.54e-11	-0.567079	0.293026	0.260382	0.727017	-1.93353	0.000564069	-0.70291	0.366592	1.65474	0.000217814	0.42412	0.507771
ENSG00000124357.12	NAGK	ENSG00000124357	39.885	45.1037	4.26e-23	-0.377622	0.0152186	-0.400768	0.000259709	-0.559165	3.03e-06	0.237134	0.116701	0.418677	0.000992039	-0.0234863	0.999675	0.137111	0.437646	0.37998	0.000597629	0.219383	0.0610713
ENSG00000134265.12	NAPG	ENSG00000134265	86.0974	95.0684	3.72e-21	-0.417538	1.21e-06	-0.213822	0.00272408	0.00934271	0.936822	0.327751	5.26e-05	-0.0991297	0.24439	-0.059842	0.999675	-0.0806184	0.461488	0.0601504	0.480046	0.0809267	0.317955
ENSG00000172915.18	NBEA	ENSG00000172915	2.16651	2.91154	5.57e-82	-0.820458	0.00568539	-1.69762	2.38e-15	-1.9898	4e-17	-0.228531	0.492111	0.940816	0.00031803	-0.954143	0.00694455	-0.741126	0.0463634	0.740527	0.00617971	0.52751	0.0837577
ENSG00000116701.14	NCF2	ENSG00000116701	10.1279	7.57811	2.18e-76	-2.23456	2.91e-17	-1.06554	3.98e-06	-1.0206	3.07e-05	0.870237	0.00058271	-0.343726	0.270787	-0.917044	0.00241115	-0.596017	0.0660513	1.15893	3.94e-07	0.837908	0.00048201
ENSG00000100906.10	NFKBIA	ENSG00000100906	87.9412	105.888	2.91e-113	-0.809143	1.22e-11	-0.393966	0.000318354	-0.134143	0.357981	1.07032	2.3e-21	0.395318	0.00051276	-0.225094	0.527476	-0.370886	0.0164975	0.746859	1.56e-11	0.892651	1.66e-15
ENSG00000131669.9	NINJ1	ENSG00000131669	53.6046	63.6785	1.03e-45	-0.57668	0.000236805	-0.316481	0.0307716	-0.344074	0.0185232	0.579138	6.58e-05	0.346533	0.0144954	-0.0248174	0.999675	-0.124979	0.599025	0.502345	0.000263149	0.602507	1.01e-05
ENSG00000167207.11	NOD2	ENSG00000167207	11.7272	16.7742	1.27e-112	-0.778101	0.0103816	-0.728561	0.00271975	-0.742152	0.0165745	1.33257	8.28e-07	1.29662	1.94e-06	-0.180097	0.999675	-0.0425925	0.962382	1.0637	0.00155008	0.926194	0.00737174
ENSG00000181019.12	NQO1	ENSG00000181019	1291.4	1428.49	4e-16	-0.371784	0.0164918	-0.396572	0.0066012	-0.327589	0.0200486	-0.215566	0.184998	-0.259762	0.057592	-0.234799	0.834663	-0.0855114	0.751338	0.536447	0.000211076	0.38716	0.01053
ENSG00000123358.19	NR4A1	ENSG00000123358	11.265	13.5593	1.04e-20	-0.65623	0.0124508	-0.489747	0.0196274	-0.591376	0.00648321	0.303346	0.25212	0.238492	0.362007	0.123883	0.999675	0.340721	0.269303	0.577289	0.00626825	0.360451	0.0925567
ENSG00000104805.15	NUCB1	ENSG00000104805	169.757	197.755	1.75e-99	-0.204374	0.0142443	-0.207136	0.00111782	-0.208202	0.00162269	0.123674	0.136715	0.127501	0.0713805	0.0406178	0.999675	-0.0317502	0.801454	0.265837	2.8e-05	0.338205	5.11e-08
ENSG00000183828.14	NUDT14	ENSG00000183828	12.7365	12.6558	7.79e-11	-1.22743	1.59e-05	-0.545902	0.0191053	-0.430654	0.0895385	0.388625	0.163707	-0.408147	0.153322	-0.345757	0.606197	-0.212658	0.488455	0.275415	0.188623	0.142316	0.556679
ENSG00000173598.13	NUDT4	ENSG00000173598	41.7593	51.0294	1.24e-83	-0.661328	2.29e-06	-0.459812	9.28e-05	-0.0843208	0.611558	0.233947	0.116942	-0.343061	0.0062673	-0.190978	0.935913	-0.22964	0.198741	-0.863236	1e-12	-0.824574	1.99e-11
ENSG00000164823.9	OSGIN2	ENSG00000164823	26.9041	24.2594	1.5e-120	-0.37942	0.000196439	-0.19838	0.0236043	-0.205408	0.0133411	-0.184099	0.0674875	-0.35811	1.09e-05	-0.172152	0.272064	-0.204413	0.0392474	0.379679	1.01e-07	0.411939	9.07e-09
ENSG00000081087.14	OSTM1	ENSG00000081087	51.5775	48.0781	3.07e-57	-0.588376	5.07e-05	-0.362972	0.00122498	-0.215301	0.0759662	-0.0659034	0.71364	-0.438978	0.000234153	-0.140547	0.912271	-0.18761	0.160119	-0.117781	0.282882	-0.0707179	0.558485
ENSG00000164830.17	OXR1	ENSG00000164830	43.3026	57.1008	2.35e-181	-0.681096	5.93e-07	-0.488384	6.03e-05	-0.573357	3.98e-06	0.747427	5.07e-09	0.639688	1.27e-07	0.0992861	0.999675	-0.0218649	0.946937	-0.0281141	0.890687	0.0930368	0.597263
ENSG00000135124.14	P2RX4	ENSG00000135124	22.5414	27.6615	9.09e-104	-0.404631	0.0058555	-0.323159	0.00720206	-0.14639	0.328939	0.515923	7.97e-05	0.257682	0.0440662	-0.0752098	0.999675	-0.0382555	0.890878	1.03049	5.12e-19	0.993537	1.03e-17
ENSG00000185624.14	P4HB	ENSG00000185624	1209	1292.81	3.16e-07	-0.256371	0.00173586	-0.180554	0.0279666	-0.0455466	0.650119	0.0336564	0.759715	-0.177168	0.0133876	-0.0251121	0.999675	-0.0101252	0.957996	-0.100296	0.267616	-0.115283	0.190184
ENSG00000179364.13	PACS2	ENSG00000179364	21.0753	23.5539	2.69e-19	-0.491033	0.000469964	-0.295678	0.00658672	-0.450215	2.66e-05	-0.00669783	0.972348	-0.047516	0.767954	-0.267822	0.135897	-0.256733	0.0602605	-0.0494916	0.718056	-0.0605807	0.654153
ENSG00000099260.10	PALMD	ENSG00000099260	2.1211	3.21043	3.94e-163	-2.44041	3.7e-10	-1.60434	4.25e-09	-2.76703	1.43e-16	-0.0400395	0.938452	0.286588	0.591427	-0.53617	0.999675	-0.318367	0.735391	0.0711301	0.924885	-0.146673	0.847074
ENSG00000145730.20	PAM	ENSG00000145730	182.276	203.044	2.17e-34	-0.247215	0.0362659	-0.233792	0.0314443	-0.636317	1.82e-12	0.213409	0.0601722	0.602511	3.16e-11	0.0560132	0.999675	0.0778588	0.657263	0.385685	0.000104025	0.363839	0.000281011
ENSG00000090060.17	PAPOLA	ENSG00000090060	365.821	323.401	4.09e-110	-0.263701	0.017296	-0.243425	0.0135864	-0.0489484	0.700125	-0.290519	0.00387329	-0.505272	2.03e-09	-0.405525	0.000302552	-0.568224	5.05e-09	-0.360244	8.11e-05	-0.197545	0.0473466
ENSG00000163346.16	PBXIP1	ENSG00000163346	38.8555	51.3345	1.98e-263	-0.375855	0.0180141	-0.538085	3.01e-06	-0.913112	1.06e-12	0.511975	0.000283292	1.04923	2.51e-16	0.0474566	0.999675	0.255351	0.311956	1.85194	1.61e-38	1.64405	8.31e-33
ENSG00000169851.15	PCDH7	ENSG00000169851	78.0014	87.2926	1.98e-95	-1.27605	5.49e-13	-1.09888	9.54e-13	-1.62804	1.22e-25	0.0419565	0.877658	0.393939	0.0282036	-0.897716	1.38e-05	-1.05595	7.22e-08	1.19953	3.01e-12	1.35777	5.98e-15
ENSG00000140479.16	PCSK6	ENSG00000140479	8.53355	10.3792	6.34e-36	-0.568096	0.0203821	-0.79171	3.59e-08	-0.654341	0.00029007	-0.00682653	0.981439	0.0794186	0.770062	-0.486534	0.0834078	-0.171558	0.540876	0.0599939	0.79969	-0.254983	0.202818
ENSG00000261371.5	PECAM1	ENSG00000261371	38.1297	55.4263	1.29e-221	-1.20464	2.64e-07	-0.626112	0.00299828	-1.07703	7.13e-09	-0.641774	0.00357343	-0.769385	0.000244365	-0.490066	0.54081	-0.464258	0.259353	0.748761	0.00434214	0.722953	0.0109374
ENSG00000162928.8	PEX13	ENSG00000162928	65.756	71.4842	4.23e-46	-0.408684	5.58e-06	-0.201045	0.00628815	-0.243157	0.00272507	0.533867	5.16e-11	0.36834	1.75e-06	-0.133708	0.460903	-0.080833	0.461281	0.437122	5.54e-12	0.384247	2.64e-09
ENSG00000142657.20	PGD	ENSG00000142657	379.617	428.552	6.78e-43	-0.331188	0.000228278	-0.353119	1.46e-06	-0.0815491	0.403382	0.100004	0.328061	-0.149635	0.0680918	-0.206409	0.168146	-0.26657	0.0095773	0.256071	0.00169088	0.316231	9.07e-05
ENSG00000163218.14	PGLYRP4	ENSG00000163218	0.972576	1.47423	7.92e-101	-1.56016	0.000944689	-0.901438	0.00434126	-1.89248	0.000129969	1.26971	0.00312964	1.60203	0.00151552	-0.0569802	0.999675	0.231494	0.831919	0.12627	0.877033	-0.162204	0.836628
ENSG00000165434.7	PGM2L1	ENSG00000165434	9.62022	13.2696	8.87e-279	-1.18842	7.03e-13	-0.470091	0.00477627	-2.11927	4.1e-37	1.24974	2.79e-15	2.1806	1.08e-38	-0.508601	0.0671305	-0.332089	0.260298	1.47706	3.06e-17	1.30055	1.03e-12
ENSG00000054148.17	PHPT1	ENSG00000054148	48.4909	51.7955	0.001025	-0.523399	0.0073954	-0.3886	0.0251029	0.163756	0.40625	0.217187	0.296462	-0.469968	0.00324037	0.045492	0.999675	-0.0176133	0.963769	0.0623765	0.778726	0.125482	0.526645
ENSG00000124102.4	PI3	ENSG00000124102	395.605	571.287	6.17e-125	-1.26247	2.31e-06	-1.20141	1.03e-06	-0.796219	0.00187911	0.315537	0.324402	-0.150719	0.633008	0.219857	0.999675	-0.0382585	0.954661	-1.00541	0.00026226	-0.747291	0.00903024
ENSG00000124155.16	PIGT	ENSG00000124155	75.2449	84.3038	9.38e-14	-0.497416	0.000825872	-0.406275	0.00280669	0.144785	0.365022	0.0810924	0.670787	-0.561108	4.81e-06	-0.0166274	0.999675	-0.374127	0.0391213	-0.221689	0.147969	0.135811	0.414458
ENSG00000107242.17	PIP5K1B	ENSG00000107242	12.4819	18.337	1.49e-253	-0.937042	0.00021448	-1.03453	1.26e-10	-1.16861	3.55e-07	0.689382	0.00326721	0.920949	0.000139165	0.319958	0.999675	0.0779891	0.918888	0.346227	0.385888	0.588196	0.0850504
ENSG00000011422.11	PLAUR	ENSG00000011422	43.9108	45.0894	4.88e-58	-0.546534	0.00113557	-0.546279	2.9e-05	-0.267422	0.0459008	-0.34817	0.0241425	-0.627282	1.7e-06	-0.0333336	0.999675	0.110182	0.575769	-0.489323	4.33e-05	-0.632838	5.8e-08
ENSG00000182621.16	PLCB1	ENSG00000182621	3.02581	4.49661	7.52e-121	-1.31292	0.000251199	-0.87305	0.00339138	-1.30768	3.66e-05	0.501903	0.171803	0.496654	0.190505	-0.504692	0.999675	-0.547821	0.458112	0.885413	0.0488497	0.928542	0.0550576
ENSG00000138193.14	PLCE1	ENSG00000138193	9.74786	8.63314	1.34e-102	-1.16422	2.2e-09	-1.11138	1.59e-12	-1.54426	1.76e-19	0.371068	0.0766773	0.751107	5.64e-05	-0.357031	0.527476	-0.623467	0.00670922	1.00702	7.91e-09	1.27346	2.55e-13
ENSG00000197943.9	PLCG2	ENSG00000197943	16.2808	20.8549	2.8e-63	-0.911764	0.000574716	-1.04081	1.54e-09	-1.43022	1.78e-11	0.0637885	0.852037	0.582242	0.0226698	-0.535426	0.169138	-0.499877	0.127242	0.657821	0.00236731	0.622272	0.00887151
ENSG00000105223.19	PLD3	ENSG00000105223	89.7947	110.33	3.8e-125	-0.442474	0.000111653	-0.305171	0.00100768	-0.455879	1.22e-06	0.264954	0.018159	0.27836	0.00585485	-0.0515547	0.999675	0.284608	0.0309125	0.529017	3.6e-08	0.192854	0.0670809
ENSG00000175985.9	PLEKHD1	ENSG00000175985	0.447526	0.637409	1.02e-43	-1.06992	0.0347029	-1.15061	0.000391673	-1.53261	0.000382746	0.250677	0.656035	0.713371	0.161307	-0.0790024	0.999675	-0.279582	0.744166	0.208307	0.735648	0.408886	0.469932
ENSG00000067113.16	PLPP1	ENSG00000067113	29.9177	40.4204	3.65e-165	-1.2761	1.31e-11	-0.641644	4.18e-05	-0.46883	0.0177135	1.22261	4.65e-12	0.415343	0.035468	-0.230648	0.999675	-0.342831	0.246167	0.689593	0.000280794	0.801776	3.69e-05
ENSG00000162407.8	PLPP3	ENSG00000162407	60.1747	77.0808	1.98e-201	-0.633649	7.17e-07	-0.56891	7.26e-10	-0.854267	1.44e-14	0.552016	3.44e-06	0.772634	2.05e-11	-0.26228	0.292187	-0.125714	0.528535	0.515858	5.9e-06	0.379292	0.00158947
ENSG00000171566.11	PLRG1	ENSG00000171566	100.031	93.6354	1.21e-52	-0.521268	6.93e-06	-0.294513	0.00211553	-0.11458	0.323428	0.0857559	0.538707	-0.320932	0.00117472	-0.249535	0.0691095	-0.0816746	0.569128	0.0211893	0.869131	-0.146671	0.126638
ENSG00000100979.14	PLTP	ENSG00000100979	66.4093	81.5112	1.3e-140	-0.502165	6.59e-07	-0.522461	7.96e-11	-0.556154	1.21e-10	0.41156	1.9e-05	0.465549	1.38e-07	-0.0541441	0.999675	0.0312748	0.873199	-0.058557	0.643167	-0.143976	0.178885
ENSG00000105854.12	PON2	ENSG00000105854	110.989	120.026	4.62e-19	-0.424329	8.81e-05	-0.459778	3.31e-10	-0.289296	0.000692589	-0.039719	0.779011	-0.174752	0.0711494	-0.106034	0.999675	-0.20355	0.0558572	-0.0762531	0.427145	0.0212637	0.855141
ENSG00000105852.10	PON3	ENSG00000105852	2.81247	3.69299	1.39e-56	-2.56599	4.86e-09	-2.83008	3.04e-21	-2.76646	2.53e-12	0.29071	0.532841	0.491179	0.397245	-1.3693	0.00578037	-1.32791	0.0066157	0.2836	0.519755	0.242212	0.658054
ENSG00000105171.9	POP4	ENSG00000105171	70.8589	66.2634	2.49e-54	-0.315386	0.0287292	-0.324267	0.000855866	0.0633655	0.649039	-0.0493998	0.777419	-0.428151	4.15e-05	-0.0813063	0.999675	-0.181764	0.111243	-0.214475	0.0116104	-0.114018	0.229197
ENSG00000127948.13	POR	ENSG00000127948	312.47	359.623	1.11e-98	-0.360428	6.98e-05	-0.32537	2.46e-05	-0.588511	5.38e-15	0.437962	1.41e-07	0.666045	7.45e-19	-0.031231	0.999675	0.0648658	0.658449	0.53243	2.34e-11	0.436333	6.58e-08
ENSG00000164088.17	PPM1M	ENSG00000164088	3.85073	4.97036	5.33e-47	-0.964791	0.00029812	-0.691306	0.000518168	-0.0207352	0.955878	0.78878	0.00117343	-0.155276	0.604583	-0.139333	0.999675	-0.0688614	0.901259	0.925568	7.02e-05	0.855096	0.000323044
ENSG00000131771.13	PPP1R1B	ENSG00000131771	4.29747	6.45145	8.81e-244	-2.03594	5.71e-11	-2.67553	6.82e-42	-1.36011	9.37e-10	-0.236614	0.446532	-0.912442	0.00315468	-0.211812	0.999675	-0.623443	0.366656	-0.314028	0.579594	0.0976028	0.888765
ENSG00000158528.11	PPP1R9A	ENSG00000158528	2.93478	2.62951	1.66e-44	-1.14672	0.000675854	-2.12165	1.85e-17	-1.6668	2.15e-09	-0.0317498	0.947177	0.48833	0.153339	-1.20698	0.000433852	-1.4038	6.06e-06	-0.206303	0.561785	-0.00948349	0.982629
ENSG00000078304.19	PPP2R5C	ENSG00000078304	687.812	751.792	3.41e-33	-0.275834	6.94e-07	-0.221328	1.09e-06	-0.115643	0.0243412	0.0639207	0.325993	-0.0962698	0.0632271	-0.108013	0.360972	-0.234093	2.12e-05	-0.058301	0.311578	0.0677786	0.22841
ENSG00000100796.17	PPP4R3A	ENSG00000100796	49.0387	51.3132	2.85e-52	-0.603541	1.74e-07	-0.568951	7.93e-12	-0.424199	4.77e-06	-0.0382424	0.809916	-0.217585	0.0434196	-0.478848	4.73e-06	-0.506006	1.45e-07	-0.495465	9.98e-09	-0.468307	2.05e-07
ENSG00000131238.16	PPT1	ENSG00000131238	280.543	292.766	2.69e-15	-0.378405	0.000215928	-0.380847	6.48e-06	-0.160305	0.101597	-0.0281488	0.845007	-0.246249	0.00539041	-0.339487	0.00425854	-0.284798	0.014269	0.077862	0.49191	0.0231729	0.863488
ENSG00000162409.10	PRKAA2	ENSG00000162409	1.10881	0.919174	8.5e-93	-1.58869	1.66e-06	-1.54609	6.67e-14	-1.51622	7.02e-11	-0.635155	0.0255777	-0.707631	0.0274064	-1.76302	1.96e-16	-1.94171	2.68e-19	0.106256	0.704997	0.284945	0.294022
ENSG00000131791.7	PRKAB2	ENSG00000131791	40.9457	43.3132	8.46e-17	-0.339617	0.0355868	-0.36602	0.000312451	-0.306155	0.0273286	0.486253	0.000570914	0.45279	0.000438801	-0.0811547	0.999675	-0.231054	0.0726739	-0.227271	0.0220885	-0.0773715	0.52278
ENSG00000167653.4	PSCA	ENSG00000167653	300.773	409.318	9.99e-259	-1.23446	4.91e-16	-0.525221	0.000864255	-0.709874	1.37e-06	1.07729	6.85e-13	0.5527	0.000155597	-0.202095	0.999675	-0.678236	0.00104527	1.70236	1.85e-27	2.1785	1.99e-43
ENSG00000165186.10	PTCHD1	ENSG00000165186	0.784259	0.769955	1.71e-28	-2.41181	2.96e-06	-2.06853	1.02e-08	-1.7378	5.84e-05	0.0596568	0.928539	-0.61435	0.304051	-1.45653	0.0026917	-1.69373	2.9e-05	-0.622636	0.0896965	-0.385438	0.426214
ENSG00000106853.16	PTGR1	ENSG00000106853	229.647	128.524	0	-0.593353	8.03e-06	-0.595725	4.7e-08	-0.682184	4.22e-10	-0.244524	0.0793478	-0.155692	0.247729	-0.576753	3.1e-05	-0.732261	5.99e-09	0.655444	1.13e-08	0.810952	1.19e-12
ENSG00000183255.11	PTTG1IP	ENSG00000183255	316.69	347.214	8.65e-57	-0.565639	1.36e-17	-0.324005	4.77e-09	-0.184415	0.00321903	0.236368	0.000463247	-0.144856	0.0258336	-0.022541	0.999675	0.0629758	0.53822	0.42123	6.24e-13	0.335713	1.49e-08
ENSG00000101417.11	PXMP4	ENSG00000101417	45.7478	61.1736	2.65e-270	-0.354415	0.0111741	-0.462783	2.39e-06	-0.469797	1.6e-05	0.159352	0.275494	0.274734	0.019937	-0.0428751	0.999675	-0.0934276	0.686986	0.622754	2.75e-07	0.673307	2.67e-08
ENSG00000117280.12	RAB29	ENSG00000117280	25.935	31.6699	3.48e-127	-0.619211	8.66e-07	-0.381492	2.75e-06	-0.702582	1.99e-13	0.0638515	0.684082	0.147223	0.256486	-0.136001	0.948167	-0.0111393	0.962509	0.125022	0.261981	0.000160276	0.999453
ENSG00000039560.13	RAI14	ENSG00000039560	327.857	257.484	1.56e-106	-1.24271	1.02e-16	-0.550351	0.000130149	-0.589124	2.34e-05	-0.0969719	0.639113	-0.750562	5.56e-08	-0.26185	0.73471	-0.353543	0.0888554	-0.571193	0.000135663	-0.4795	0.00181754
ENSG00000123728.9	RAP2C	ENSG00000123728	33.5515	37.5481	1.35e-20	-0.382001	0.000493114	-0.202997	0.0341554	0.00160014	0.991358	0.0319634	0.828604	-0.351638	6.23e-05	-0.0221679	0.999675	-0.0400064	0.806866	-0.148217	0.114762	-0.130379	0.173083
ENSG00000165105.9	RASEF	ENSG00000165105	28.0632	31.5823	1.7e-27	-0.210533	0.0464494	-0.192742	0.0267111	-0.193507	0.0264997	0.174395	0.0840915	0.157369	0.0743036	-0.0577401	0.999675	-0.0681742	0.609186	-0.237472	0.00330853	-0.227038	0.00545535
ENSG00000107551.20	RASSF4	ENSG00000107551	16.3143	20.171	2.07e-47	-0.982086	3.14e-05	-0.538878	0.00593602	-0.665027	0.00543566	1.14134	1.11e-07	0.824282	0.000290206	-0.315788	0.829465	-0.139196	0.726259	0.839458	3.32e-05	0.662866	0.00186829
ENSG00000134533.6	RERG	ENSG00000134533	0.632996	0.934543	2.43e-28	-2.31187	6.43e-05	-2.86622	3.76e-09	-1.47904	0.0151411	1.06607	0.0938067	0	1	0.228563	0.999675	-0.605983	NA	-0.278744	0.717041	0.555802	0.413641
ENSG00000143344.15	RGL1	ENSG00000143344	2.80721	4.15497	4.33e-296	-1.24685	8.15e-08	-0.505681	0.0100239	-1.29621	2.88e-10	0.530111	0.0198593	0.579473	0.0149581	-0.407181	0.954545	0.200382	0.769535	1.3599	2.67e-05	0.752338	0.0291054
ENSG00000126858.16	RHOT1	ENSG00000126858	28.4135	31.9999	6.08e-24	-0.251121	0.0256784	-0.199233	0.0361303	-0.0580931	0.647102	0.478252	6.72e-07	0.285224	0.00143027	-0.0317302	0.999675	-0.0802851	0.567924	-0.00926006	0.942293	0.0392948	0.732157
ENSG00000116574.5	RHOU	ENSG00000116574	2.63332	3.81827	6.63e-258	-0.965414	4.42e-05	-0.796753	6.34e-06	-1.41151	4.56e-07	1.89244	2.29e-17	2.33853	4.58e-20	-0.331774	0.999675	-0.194596	0.74657	1.05417	0.000287745	0.916991	0.00306457
ENSG00000129538.13	RNASE1	ENSG00000129538	1.57156	2.25035	1.23e-37	-2.58333	2.04e-06	-2.12288	2.54e-08	-1.70836	0.000348057	0.0357682	0.961718	-0.839199	0.159856	-0.71895	0.935913	-0.954732	0.199227	0.284107	0.66184	0.519889	0.415514
ENSG00000172602.9	RND1	ENSG00000172602	3.91609	5.0163	1.57e-21	-1.23621	0.00298283	-1.05082	0.000660029	-1.14915	0.00268975	0.702429	0.076471	0.615361	0.156594	-0.298429	0.999675	0.0840722	0.91829	0.856255	0.0185635	0.473754	0.237315
ENSG00000113269.13	RNF130	ENSG00000113269	43.3384	53.8079	6.47e-99	-0.311041	0.0223041	-0.257369	0.0252628	0.0137174	0.939501	0.586702	5.41e-07	0.261944	0.0209303	-0.0433804	0.999675	-0.0938	0.625779	0.0663759	0.657322	0.116795	0.387054
ENSG00000176641.10	RNF152	ENSG00000176641	7.33342	11.1478	1.77e-273	-2.29705	3.21e-10	-3.58233	3.48e-59	-3.37976	1.93e-21	0.121994	0.771879	1.2047	0.00728883	0.169489	0.999675	0.0897416	0.943763	0	1	0.0711949	0.929645
ENSG00000034677.11	RNF19A	ENSG00000034677	103.179	123.226	1.05e-103	-0.476784	1.09e-05	-0.222639	0.0243696	-0.801478	6.62e-20	0.264039	0.0133504	0.588734	3.04e-10	-0.124157	0.985028	-0.224022	0.0871572	0.365955	5.66e-05	0.46582	2.96e-07
ENSG00000279673.1	RP11-185E8.2	ENSG00000279673	0.339916	0.280324	1.19e-20	-1.74714	0.00435591	-2.06154	0.00062039	-2.26298	4.12e-05	-0.43273	0.547148	0.0831086	0.919959	-1.41472	0.0991277	-2.14089	NA	-0.545336	0.346907	0.180839	0.813319
ENSG00000277639.1	RP11-295M3.4	ENSG00000277639	2.36224	3.39173	8.37e-57	-1.51721	0.000310979	-0.884227	0.00507237	-1.21387	0.00135621	0.597037	0.142747	0.293701	0.565304	-0.203074	0.999675	-0.0977467	0.924084	0.554851	0.262874	0.449524	0.386308
ENSG00000270571.2	RP11-355F16.1	ENSG00000270571	0.700582	0.978167	6.22e-62	-2.27393	1.08e-06	-1.92615	2.6e-13	-2.32632	2.51e-08	0.379393	0.418765	0.431785	0.48393	-0.536392	0.985028	-0.0945805	0.924084	0.80217	0.0660315	0.360359	0.491538
ENSG00000274173.1	RP4-568C11.4	ENSG00000274173	53.6908	63.1439	6.9e-38	-0.536585	0.00201419	-0.347344	0.0429651	0.207821	0.256972	0.907567	4.54e-09	0.163161	0.352865	-0.228194	0.930596	-0.387935	0.0783809	0.711016	4.01e-06	0.870757	1.6e-08
ENSG00000100784.9	RPS6KA5	ENSG00000100784	9.54108	13.0069	4.37e-149	-0.501692	0.0142061	-0.776775	4.11e-08	-0.37683	0.0377842	0.446023	0.019271	0.321161	0.077621	-0.236116	0.999675	-0.679514	0.00426969	-0.035964	0.895466	0.407435	0.0514755
ENSG00000126458.3	RRAS	ENSG00000126458	12.3794	13.1399	9.43e-14	-1.23125	4.26e-06	-0.523697	0.0449362	-0.0646302	0.869744	1.10177	7.68e-06	-0.0648495	0.85266	-0.183018	0.999675	-0.532267	0.094562	0.56437	0.0137993	0.913618	4.73e-05
ENSG00000213694.3	S1PR3	ENSG00000213694	6.5223	6.89245	1.09e-56	-0.97929	1.79e-07	-1.1792	3.47e-16	-1.22753	1.5e-14	0.239203	0.259544	0.487439	0.00708421	-0.883302	2.7e-06	-0.809126	2.94e-05	0.599478	0.000326867	0.525302	0.00281129
ENSG00000133872.13	SARAF	ENSG00000133872	235.421	283.38	5.98e-104	-0.280367	0.0069017	-0.285081	0.00135589	-0.375863	9.86e-06	0.269426	0.00568145	0.364922	1.37e-05	0.0156146	0.999675	0.115446	0.427276	0.42864	1.97e-06	0.328808	0.00036303
ENSG00000105711.10	SCN1B	ENSG00000105711	9.08266	11.2557	5.89e-32	-0.876718	0.000722378	-0.630183	0.00307615	-0.74112	0.00147075	0.63739	0.00859674	0.501792	0.0445055	-0.0806547	0.999675	0.0441011	0.934448	0.827871	0.00019126	0.703115	0.00179409
ENSG00000177098.8	SCN4B	ENSG00000177098	0.585218	0.765644	6.68e-20	-1.19608	0.0219585	-1.39961	4.9e-05	-1.15994	0.00394218	-0.212854	0.708885	-0.248993	0.672459	-0.597819	0.842199	-0.151789	0.870266	1.22361	0.00287451	0.777583	0.0928751
ENSG00000168447.10	SCNN1B	ENSG00000168447	2.68066	3.6738	2.56e-76	-1.93769	3.73e-07	-1.77126	5.96e-14	-1.81068	3.44e-08	0.3395	0.391937	0.212494	0.68197	-0.196058	0.999675	-0.235595	0.67088	-0.923978	0.00749317	-0.884441	0.0133592
ENSG00000121064.12	SCPEP1	ENSG00000121064	131.195	163.682	3.77e-119	-0.64419	1.73e-05	-0.399132	0.00500646	-1.06314	3.69e-17	0.332229	0.0312435	0.75118	7.86e-09	-0.280996	0.53403	0.128089	0.611225	1.25095	7.47e-20	0.841861	1.93e-09
ENSG00000115884.10	SDC1	ENSG00000115884	154.504	187.324	9.24e-69	-0.406435	0.00173586	-0.341197	0.00421082	-0.257032	0.0320629	0.0951237	0.544855	-0.0542796	0.713174	-0.0581334	0.999675	0.226258	0.186917	-0.402736	0.000890707	-0.687127	3.09e-09
ENSG00000124145.6	SDC4	ENSG00000124145	208.3	258.23	0	-0.271649	8.2e-06	-0.271536	1.71e-07	-0.135525	0.0204139	0.387752	3.6e-12	0.251628	1.37e-06	-0.073548	0.999675	0.127261	0.125649	0.0520049	0.480383	-0.148804	0.0160001
ENSG00000071537.13	SEL1L	ENSG00000071537	206.381	213.067	3.88e-23	-0.377236	0.020852	-0.680035	1.01e-07	-0.83466	4.6e-11	-0.122827	0.511216	0.334597	0.0155978	-0.448257	0.0336432	-0.332266	0.0934799	0.276962	0.0741768	0.160971	0.345674
ENSG00000075213.10	SEMA3A	ENSG00000075213	13.455	11.3907	1.13e-153	-1.95807	8.74e-11	-1.31446	4.06e-10	-2.64618	2.28e-24	-0.125185	0.708039	0.562926	0.131238	-2.09674	1.92e-24	-2.27216	6.64e-35	-0.809873	2.39e-06	-0.634449	0.00702707
ENSG00000112902.11	SEMA5A	ENSG00000112902	38.7056	54.5469	1.27e-235	-1.31001	9.03e-06	-0.618408	0.0248004	-2.36337	2.48e-18	0.551817	0.0694754	1.60518	1.94e-08	-0.590534	0.376886	-0.356462	0.556347	3.45928	8.32e-32	3.22521	9.28e-26
ENSG00000250722.5	SEPP1	ENSG00000250722	8.92603	13.2976	1.53e-140	-1.35826	0.000235088	-1.02349	0.00071942	-1.39872	0.000271264	1.61271	1.97e-06	1.65317	6.44e-06	0.0898626	0.999675	0.428854	0.588342	1.12675	0.0172159	0.787759	0.0955357
ENSG00000186522.14	2019-09-10	ENSG00000186522	110.91	103.19	1.37e-54	-0.403827	0.000796836	-0.313593	0.000312451	-0.112905	0.322651	0.0557327	0.710648	-0.235189	0.0203414	-0.0118798	0.999675	-0.0252784	0.880043	-0.0739052	0.452537	-0.0605066	0.550321
ENSG00000168528.11	SERINC2	ENSG00000168528	4.23315	4.19182	1.38e-16	-0.907255	0.000579371	-0.62388	0.00228283	-0.777469	0.000971702	0.623094	0.0109319	0.493308	0.0569743	-0.327113	0.692857	-0.5418	0.0199901	-0.310625	0.113796	-0.095938	0.700215
ENSG00000080546.13	SESN1	ENSG00000080546	26.0613	35.3582	4.87e-198	-0.53651	0.00244531	-0.420296	0.00282539	-0.902993	2.21e-09	0.609395	0.000142157	0.975878	1.17e-10	-0.178377	0.999675	-0.192721	0.512169	0.610657	0.000275129	0.625	0.000292243
ENSG00000183576.12	SETD3	ENSG00000183576	53.6536	53.0344	1.57e-105	-0.53624	6.45e-09	-0.504051	7.54e-18	-0.266968	0.000191526	-0.0133768	0.920486	-0.282649	0.000366978	-0.415339	3.97e-12	-0.451438	2.17e-15	-0.241204	1.38e-05	-0.205106	0.000671858
ENSG00000127990.15	SGCE	ENSG00000127990	24.1599	14.4072	3.71e-207	-0.612809	0.00447776	-0.638643	2.72e-05	-0.462327	0.0136992	0.425862	0.0379185	0.27538	0.179849	-0.201112	0.962596	-0.465254	0.0103662	0.0168092	0.938315	0.280952	0.0710053
ENSG00000181523.12	SGSH	ENSG00000181523	40.1552	45.7057	9.21e-18	-0.443409	0.0239104	-0.354549	0.0213821	-0.688862	4.16e-06	0.103659	0.64949	0.349113	0.0382115	-0.0953405	0.999675	0.156669	0.508036	0.169012	0.323676	-0.0829969	0.660623
ENSG00000141258.12	SGSM2	ENSG00000141258	65.7017	84.6925	1.39e-285	-0.223626	0.0467423	-0.350674	1.48e-05	-0.507132	3.27e-09	0.315121	0.00149912	0.598627	2.11e-12	0.00597767	0.999675	-0.0412109	0.831183	0.40076	1.72e-05	0.447948	1.22e-06
ENSG00000198478.7	SH3BGRL2	ENSG00000198478	17.5066	19.6201	1.81e-31	-0.466191	0.000101469	-0.397945	2.78e-05	-0.415588	3.86e-05	0.262619	0.0279359	0.212015	0.0556525	-0.218012	0.385589	-0.115148	0.481636	0.263382	0.0117923	0.160518	0.159418
ENSG00000197417.7	SHPK	ENSG00000197417	1.26466	1.31114	8.95e-08	-0.886797	0.0257087	-0.7178	0.0086998	-0.246005	0.475621	-0.295696	0.454445	-0.936488	0.00275166	0.0811035	0.999675	0.34445	0.32612	-0.447368	0.0941956	-0.710714	0.0032182
ENSG00000072858.10	SIDT1	ENSG00000072858	7.92124	11.7591	1.09e-188	-1.78633	6.04e-08	-1.5769	3.3e-14	-2.62734	7.7e-23	-0.443812	0.139884	0.397197	0.329243	-1.44074	0.0118018	-0.895413	0.15824	0.646902	0.132305	0.101577	0.885372
ENSG00000163053.10	SLC16A14	ENSG00000163053	1.27131	0.930686	3.28e-29	-1.10493	0.0359836	-0.836798	0.0474707	-0.915614	0.0271061	-0.137807	0.820425	-0.327127	0.554758	0.286548	0.999675	-0.595993	0.099179	-1.24094	4.01e-06	-0.358397	0.260204
ENSG00000141526.14	SLC16A3	ENSG00000141526	54.1073	56.1534	7.98e-23	-0.451165	0.0186623	-0.469673	0.00303542	-0.675487	1.65e-06	-0.625617	0.000117247	-0.401294	0.0102256	-0.15727	0.999675	0.260518	0.236541	0.219991	0.203716	-0.197797	0.257851
ENSG00000106688.11	SLC1A1	ENSG00000106688	35.1825	44.4491	4.02e-113	-0.850054	1.27e-06	-0.518385	9.28e-05	-0.980823	1.85e-13	-0.232483	0.203024	-0.101714	0.617747	-0.274573	0.571516	-0.397628	0.0730986	0.880607	9.39e-10	1.00366	1.85e-11
ENSG00000178537.9	SLC25A20	ENSG00000178537	6.67723	7.92433	1.9e-19	-0.621891	0.0174007	-0.58813	0.00127439	-0.628629	0.00283497	0.234589	0.390941	0.241326	0.348079	0.0901973	0.999675	0.468798	0.0730986	0.242222	0.290026	-0.136378	0.564182
ENSG00000146411.5	SLC2A12	ENSG00000146411	5.46352	6.82002	3.07e-67	-0.628319	0.0120028	-0.651776	0.00299977	-0.718779	0.0019399	1.24049	1.52e-08	1.33095	1.68e-10	-0.143934	0.999675	0.115213	0.805465	1.71958	4.52e-15	1.46043	3.48e-11
ENSG00000125520.13	SLC2A4RG	ENSG00000125520	99.7992	106.146	5.06e-30	-0.335063	0.0185217	-0.281859	0.0104578	0.130195	0.27984	-0.45851	0.000111113	-0.923768	2.02e-20	0.0375514	0.999675	-0.0140777	0.953884	-0.188379	0.0850915	-0.13675	0.232414
ENSG00000168003.16	SLC3A2	ENSG00000168003	319.837	267.305	1.81e-48	-0.746024	8.41e-06	-0.512883	0.00131276	-0.253006	0.147292	0.108763	0.616965	-0.384255	0.0124298	-0.0463679	0.999675	0.419165	0.0550191	0.480288	0.00367147	0.0147553	0.954729
ENSG00000139508.14	SLC46A3	ENSG00000139508	6.60655	8.82355	9.44e-153	-0.824612	2.68e-05	-0.537467	0.000227703	-0.810351	3.08e-06	0.609362	0.0008043	0.595101	0.00131307	-0.169718	0.999675	-0.229926	0.533964	1.35364	2.71e-13	1.41384	1.61e-13
ENSG00000163959.9	SLC51A	ENSG00000163959	1.75189	2.41923	1.69e-29	-1.85453	0.000977774	-1.16741	0.00460526	-1.39682	0.0108928	0.815952	0.144769	0.358242	0.60739	-0.732172	0.845456	-0.747653	0.346055	1.04392	0.03835	1.0594	0.0533853
ENSG00000268104.2	SLC6A14	ENSG00000268104	2.74075	4.1675	1.41e-184	-2.46457	9.92e-08	-1.98654	7.95e-11	-3.55627	1.4e-20	-0.90602	0.0257302	0.185687	0.77991	-0.168493	0.999675	-0.0284368	0.981464	-0.00737832	0.996181	-0.147434	0.85007
ENSG00000003989.16	SLC7A2	ENSG00000003989	0.248908	0.242017	5.2e-16	-1.1795	0.0382911	-1.80307	1.24e-07	-1.6237	0.00069058	0.0614732	0.932902	0.505671	0.408093	-0.447931	0.999675	-0.132047	0.861531	0.711121	0.0615026	0.395238	0.356714
ENSG00000092068.18	SLC7A8	ENSG00000092068	15.7023	22.5322	3.54e-221	-0.677477	0.0065274	-1.02509	1.04e-07	-1.09636	3.98e-08	-0.0701006	0.832647	0.348787	0.135075	-0.531256	0.316546	-0.673643	0.161016	2.71586	1.18e-25	2.85824	9.94e-24
ENSG00000065054.13	SLC9A3R2	ENSG00000065054	39.2136	47.2135	8.96e-62	-0.494816	0.000251815	-0.34075	0.00122125	-0.335574	0.00243678	0.103095	0.511527	-0.0561474	0.713785	-0.198607	0.654266	-0.177708	0.261743	-0.107544	0.408646	-0.128442	0.318967
ENSG00000124107.5	SLPI	ENSG00000124107	466.294	633.122	1.61e-163	-0.801773	1.15e-06	-0.695055	4.76e-06	-0.749695	5.03e-07	0.700316	1.22e-05	0.648238	9.81e-06	0.174972	0.999675	0.0585897	0.868264	0.197731	0.32892	0.314113	0.0913112
ENSG00000102038.15	SMARCA1	ENSG00000102038	29.7909	36.9435	5.84e-279	-0.604791	4.56e-11	-0.495264	1.01e-12	-0.791223	2.44e-25	0.126371	0.232674	0.312804	0.000253281	-0.125794	0.897424	-0.242292	0.0374288	0.579152	7.6e-13	0.695651	1.08e-17
ENSG00000163683.11	SMIM14	ENSG00000163683	346.236	448.94	3.84e-273	-0.637043	4.21e-07	-0.314416	0.0158248	-0.747506	1.48e-11	0.572707	2.33e-06	0.683169	5.67e-10	-0.282887	0.347818	-0.0600224	0.821205	1.93681	3.12e-58	1.71394	1.13e-45
ENSG00000103056.11	SMPD3	ENSG00000103056	12.7229	17.5246	1.03e-75	-0.714532	0.0216467	-0.938472	3.26e-05	-1.08937	2.93e-05	0.422224	0.169483	0.797059	0.00367624	-0.542627	0.526278	-0.17404	0.771024	1.07928	0.000178036	0.710689	0.0255216
ENSG00000172164.13	SNTB1	ENSG00000172164	13.5521	18.8762	1.17e-128	-0.871527	0.000183906	-1.05225	1.09e-08	-0.712545	0.00067756	0.580251	0.0108274	0.421269	0.0581581	-0.277222	0.999675	0.526873	0.111575	0.748106	0.00167389	-0.0559896	0.869421
ENSG00000198142.4	SOWAHC	ENSG00000198142	6.01415	5.99427	1.85e-32	-0.592138	5.8e-05	-0.382798	0.000242885	-0.000847883	0.99627	0.33305	0.0178294	-0.25824	0.0482066	0.148088	0.877586	0.0169273	0.933842	-0.597683	2.36e-11	-0.466522	1.48e-07
ENSG00000129194.7	SOX15	ENSG00000129194	48.8398	48.6052	1.9e-29	-0.433916	0.00559053	-0.304129	0.0253816	0.259383	0.0417265	-0.130482	0.450398	-0.82378	1.48e-12	-0.282705	0.245422	-0.177297	0.313712	-0.137026	0.322144	-0.242434	0.0559296
ENSG00000124766.5	SOX4	ENSG00000124766	4.95972	6.9321	0	-1.25823	6.32e-18	-0.502694	4.11e-05	-0.911986	3.51e-11	0.912507	2.47e-11	0.566269	0.000158225	-1.44331	1.02e-18	-1.19167	1.38e-09	0.761543	5.35e-07	0.509908	0.0131017
ENSG00000124664.10	SPDEF	ENSG00000124664	2.6555	3.98118	6.82e-139	-2.03174	2.53e-07	-1.64769	9.94e-10	-1.10515	0.000148004	-0.604862	0.0899815	-1.53145	1.66e-05	0.350901	0.999675	0.339879	0.690109	0.29864	0.643531	0.309662	0.598239
ENSG00000136158.10	SPRY2	ENSG00000136158	4.03862	4.50751	4.49e-128	-0.889489	0.0167459	-0.704365	0.00755137	-0.700128	8.28e-05	-2.14698	4.14e-18	-2.33634	2.13e-20	-0.184373	0.999675	0.032767	0.939479	-1.22	3.02e-10	-1.43714	1.16e-13
ENSG00000196542.8	SPTSSB	ENSG00000196542	12.4812	18.7392	0	-2.90876	1.06e-21	-2.26741	8.28e-39	-2.32174	2.05e-34	-1.09995	1.92e-07	-1.68696	1.77e-08	-0.743713	0.545466	-0.0910294	0.925029	0.857718	0.0393569	0.205034	0.716229
ENSG00000073849.14	ST6GAL1	ENSG00000073849	91.4133	108.725	1.07e-93	-0.427087	0.00038036	-0.245288	0.0211164	-0.487773	1.19e-06	0.429539	9.92e-05	0.490225	1.31e-06	-0.32746	0.0157289	-0.352617	0.00785576	0.676451	1.01e-12	0.701607	8.8e-13
ENSG00000115145.9	STAM2	ENSG00000115145	46.7386	53.8066	4.24e-27	-0.385807	0.004812	-0.335601	0.00360583	-0.110678	0.455551	0.512826	2.75e-05	0.237697	0.0482135	0.0777357	0.999675	-0.0993702	0.609666	0.159917	0.223466	0.337023	0.00386724
ENSG00000214530.7	STARD10	ENSG00000214530	142.625	178.952	4.36e-92	-1.18743	4.05e-17	-0.715292	1.75e-08	-0.519561	0.00013643	0.642	5.41e-06	-0.0258643	0.897238	-0.00523759	0.999675	0.0853473	0.757248	0.379319	0.0130853	0.288734	0.0691124
ENSG00000148175.12	STOM	ENSG00000148175	71.3402	75.8898	5.01e-103	-0.366734	0.00417652	-0.454643	5.24e-06	-0.109672	0.464365	1.09991	4.67e-23	0.842849	3.3e-16	-0.484562	0.000147107	-0.372939	0.00734329	0.91673	1.65e-19	0.805108	1e-14
ENSG00000163527.9	STT3B	ENSG00000163527	229.474	243.155	1.31e-09	-0.192161	0.0147744	-0.178751	0.00646273	-0.0428838	0.624433	0.210329	0.00348122	0.0610509	0.420499	-0.0564841	0.999675	-0.00719686	0.962509	-0.154746	0.0183091	-0.204034	0.00132862
ENSG00000166900.14	STX3	ENSG00000166900	72.2216	70.8303	2.05e-35	-0.339739	0.00117072	-0.340132	3.11e-05	-0.142418	0.16387	0.449379	1.61e-06	0.252058	0.00475128	0.0393265	0.999675	0.0493789	0.738986	-0.10324	0.274703	-0.113292	0.21804
ENSG00000133789.14	SWAP70	ENSG00000133789	48.0178	49.1007	1.25e-60	-0.338542	0.0117745	-0.29542	0.00354812	-0.539545	1.84e-07	0.220846	0.0914021	0.421849	9.85e-05	-0.174109	0.599382	-0.142982	0.344687	0.846978	3e-21	0.815852	2.14e-19
ENSG00000103528.16	SYT17	ENSG00000103528	19.8546	24.1761	7.88e-67	-0.411962	0.0292042	-0.299083	0.031753	-0.165284	0.369329	0.420787	0.0140694	0.174108	0.322746	-0.0722688	0.999675	-0.402491	0.0451103	0.649867	9.47e-07	0.980088	4.9e-13
ENSG00000137501.17	SYTL2	ENSG00000137501	73.9783	101.748	2.13e-279	-0.477104	0.00127999	-0.33206	0.024081	-1.26349	3e-26	0.141437	0.41298	0.927826	2.31e-14	-0.54003	0.00425606	-0.705678	2.95e-05	0.665427	2.61e-06	0.831076	7.83e-09
ENSG00000187325.4	TAF9B	ENSG00000187325	14.8297	12.3301	5.1e-96	-0.547612	0.00541041	-0.361368	0.00632411	0.0921288	0.60643	-0.203687	0.298668	-0.843428	3.4e-09	-0.0776802	0.999675	-0.127417	0.422094	-0.42676	2.71e-05	-0.377023	0.000281703
ENSG00000177156.10	TALDO1	ENSG00000177156	331.719	362.567	9.95e-13	-0.383356	0.00410754	-0.389884	0.00109876	-0.191962	0.145296	0.209476	0.132091	0.0180824	0.912635	-0.231016	0.603668	-0.114039	0.579976	0.439703	0.000331589	0.322726	0.0117554
ENSG00000165929.12	TC2N	ENSG00000165929	5.51718	7.45587	7.55e-83	-1.85454	8.6e-10	-1.41258	1.84e-09	-2.10934	4.4e-16	0.0764218	0.852748	0.331217	0.367486	-1.33274	0.000133949	-1.50627	1.56e-05	0.405793	0.201652	0.579322	0.102669
ENSG00000111802.13	TDP2	ENSG00000111802	97.6453	91.6499	3.16e-61	-0.304837	0.0235802	-0.353699	0.00098262	-0.0243165	0.889851	0.427856	0.000328094	0.147335	0.230036	-0.218808	0.408867	-0.242407	0.0974616	0.720837	2.47e-13	0.744436	6.43e-14
ENSG00000166848.5	TERF2IP	ENSG00000166848	72.2223	82.9537	8.8e-34	-0.252079	0.0486562	-0.473978	1.55e-07	-0.0741948	0.578741	0.115659	0.397466	-0.0622258	0.627082	0.0317464	0.999675	-0.18849	0.188675	-0.392541	8.17e-05	-0.172305	0.122702
ENSG00000087510.6	TFAP2C	ENSG00000087510	60.56	69.5588	5.05e-50	-0.369691	0.000585735	-0.472061	5.34e-09	-0.0641823	0.596908	0.176174	0.112806	-0.129335	0.202621	-0.198891	0.352978	-0.261816	0.0300592	0.356143	6.49e-05	0.419068	2.78e-06
ENSG00000177426.20	TGIF1	ENSG00000177426	72.5378	68.7416	6.95e-73	-0.596286	8.49e-07	-0.548875	4.06e-09	-0.193042	0.0884386	0.0497606	0.760664	-0.353483	0.000813901	-0.153543	0.845456	-0.134998	0.383522	0.724479	7.16e-15	0.705933	5.46e-14
ENSG00000102265.11	TIMP1	ENSG00000102265	62.3422	74.0282	7.56e-35	-0.741007	6.96e-06	-0.545186	5.22e-05	0.00137491	0.994905	0.27814	0.107033	-0.464242	0.00126732	0.077619	0.999675	-0.152001	0.515898	-0.523671	0.000275376	-0.294051	0.0585301
ENSG00000187554.11	TLR5	ENSG00000187554	28.2513	40.5391	9.33e-127	-0.881394	0.00124032	-0.884113	0.000139579	-1.10175	1.65e-05	1.18634	1.71e-06	1.40669	8.31e-09	-0.213192	0.999675	-0.560843	0.197801	0.150448	0.702417	0.498099	0.139651
ENSG00000169490.16	TM2D2	ENSG00000169490	53.9519	55.0324	1.74e-21	-0.409316	0.00637909	-0.286361	0.0101661	-0.247115	0.034974	-0.00482112	0.979788	-0.167022	0.210443	-0.29893	0.0154288	-0.241728	0.0537878	0.317149	0.000382381	0.259947	0.00629604
ENSG00000149809.14	TM7SF2	ENSG00000149809	24.8933	31.7607	1.41e-66	-0.487393	0.0322977	-0.519442	0.00593602	-0.307646	0.159106	0.621051	0.00236836	0.441304	0.0231172	-0.135693	0.999675	-0.149958	0.689866	1.24531	5.63e-11	1.25958	6.05e-11
ENSG00000141524.15	TMC6	ENSG00000141524	59.2494	68.0941	1.23e-21	-0.44809	0.0133698	-0.33133	0.0483981	-0.583327	7.99e-05	0.248806	0.178104	0.384043	0.0127672	0.0641068	0.999675	0.484861	0.0133503	0.55367	0.00030024	0.132916	0.479644
ENSG00000152558.14	TMEM123	ENSG00000152558	1496.04	1714.77	7.12e-27	-0.433681	0.000133567	-0.293474	0.0101615	0.0300723	0.854907	0.317742	0.00485875	-0.146011	0.193375	-0.27039	0.245338	-0.403574	0.003524	-0.0284907	0.864985	0.104693	0.449705
ENSG00000006118.14	TMEM132A	ENSG00000006118	75.304	83.0395	4.27e-28	-0.404907	0.00452632	-0.561322	1.3e-07	-0.809289	6.32e-13	0.271691	0.0508808	0.676072	6.52e-09	-0.0377325	0.999675	0.144626	0.423721	-0.0110065	0.950741	-0.193365	0.131277
ENSG00000166575.16	TMEM135	ENSG00000166575	29.2903	35.556	1.32e-68	-0.672986	7.28e-06	-0.342624	0.0085212	-0.586255	4.28e-06	0.376749	0.00997975	0.290018	0.042732	-0.13944	0.999675	-0.165473	0.436448	0.591787	3.09e-06	0.61782	1.49e-06
ENSG00000249242.7	TMEM150C	ENSG00000249242	6.93661	10.3477	5.84e-226	-2.08286	2.43e-13	-1.27589	1.11e-09	-2.35662	2.04e-16	0.956502	0.00024318	1.23026	0.000168091	-0.733459	0.558634	0.0598622	0.953884	0.974008	0.0178728	0.180686	0.748133
ENSG00000171227.6	TMEM37	ENSG00000171227	0.756016	1.06946	1.96e-16	-2.07541	0.000462617	-1.62936	0.00421607	-0.844198	0.225014	2.09738	0.000203121	0.866168	0.169403	-0.727174	0.999675	-0.16228	NA	1.13547	0.055102	0.570577	0.396894
ENSG00000166471.10	TMEM41B	ENSG00000166471	31.4901	32.4759	1.16e-22	-0.346514	0.0172167	-0.288871	0.00826815	-0.0279493	0.871204	0.0242113	0.900916	-0.294353	0.0102753	-0.0810142	0.999675	0.0710271	0.691757	0.683205	3.02e-13	0.531164	2.09e-08
ENSG00000183726.10	TMEM50A	ENSG00000183726	101.32	113.293	1.81e-31	-0.419072	1.75e-05	-0.189803	0.0323558	0.0342723	0.784422	0.41945	3.05e-06	-0.033894	0.768298	-0.0352607	0.999675	-0.0211913	0.903984	0.370526	1.87e-06	0.356457	4.88e-06
ENSG00000165071.14	TMEM71	ENSG00000165071	9.33404	12.7943	8.38e-59	-1.09682	0.00320669	-0.581399	0.0466202	-0.606253	0.0263981	-0.661349	0.0391349	-1.15192	0.000122961	0.14626	0.999675	0.351009	0.461192	-0.516132	0.153586	-0.720881	0.0257037
ENSG00000167105.7	TMEM92	ENSG00000167105	20.3446	23.5371	1.7e-24	-0.82502	0.000323104	-0.679154	4.1e-05	-0.840278	4.68e-06	0.179217	0.481377	0.194476	0.433096	-0.00786248	0.999675	-0.0117539	0.979117	0.654075	0.000166805	0.657966	0.000148134
ENSG00000175348.10	TMEM9B	ENSG00000175348	39.3151	45.6379	1.56e-36	-0.408833	0.000610459	-0.297458	0.00266179	-0.15048	0.1975	0.371187	0.000783391	0.112834	0.342357	0.0282839	0.999675	0.0414116	0.829058	-0.033279	0.810985	-0.0464067	0.72161
ENSG00000184012.11	TMPRSS2	ENSG00000184012	2.47634	3.5862	1.72e-60	-1.25137	0.00620631	-0.753245	0.0192598	-1.34878	0.00168928	0.733762	0.0864553	0.831175	0.0809145	-0.729301	0.813617	-0.204413	0.838113	0.879724	0.0770319	0.354835	0.56888
ENSG00000137648.16	TMPRSS4	ENSG00000137648	46.9793	67.2738	0	-1.55596	4.87e-37	-0.618221	2.48e-09	-1.16226	8.38e-28	0.262669	0.0481424	-0.131029	0.379321	-0.34231	0.247729	-0.408529	0.0304075	-0.0345073	0.869598	0.031712	0.884526
ENSG00000168591.15	TMUB2	ENSG00000168591	17.9335	21.9086	1.46e-87	-0.416161	0.00530222	-0.255096	0.0450758	-0.324789	0.0147858	0.57826	1.19e-05	0.486888	8.08e-05	0.141148	0.999675	0.144334	0.477482	0.61629	2.56e-07	0.613104	1.4e-07
ENSG00000213593.9	TMX2	ENSG00000213593	118.616	122.726	3.93e-18	-0.449261	6.51e-07	-0.26577	0.00012652	0.0380762	0.725104	0.240698	0.00638847	-0.24664	0.00142697	-0.0503894	0.999675	0.044502	0.704724	-0.205037	0.0023805	-0.299929	3.82e-06
ENSG00000127863.15	TNFRSF19	ENSG00000127863	4.13891	5.8992	5.94e-131	-0.966648	0.000354938	-1.29997	2.99e-10	-1.33066	1.69e-09	-0.00987277	0.978426	0.354139	0.197386	-0.94371	0.0138609	-0.594741	0.15824	0.665176	0.0199966	0.316207	0.380696
ENSG00000121858.10	TNFSF10	ENSG00000121858	30.8569	44.8963	0	-1.30268	1.59e-09	-0.828651	1.79e-05	-2.2998	8.27e-25	1.47636	4.95e-13	2.47348	1.53e-28	-0.951456	0.00154175	-0.153388	0.816614	2.83204	3.01e-26	2.03397	6.97e-13
ENSG00000154310.16	TNIK	ENSG00000154310	3.46415	2.78552	9.14e-180	-3.93556	1.7e-22	-4.72476	1.07e-48	-5.10191	3.07e-44	-0.696841	0.0440247	0.469511	0.421179	-2.67376	1.49e-17	-2.93749	4.77e-22	-0.638227	0.0500964	-0.374498	0.337095
ENSG00000175274.18	TP53I11	ENSG00000175274	55.9248	65.0947	8.92e-88	-1.1595	8.45e-12	-0.759007	1.15e-09	-1.29044	4.18e-20	0.0463761	0.846201	0.177317	0.371158	-0.478663	0.018977	-0.760911	3.05e-06	0.184925	0.269882	0.467173	0.00214258
ENSG00000164938.13	TP53INP1	ENSG00000164938	6.66283	9.3409	1.13e-211	-0.70967	0.00407029	-0.840359	7.03e-05	-1.33633	1.75e-09	1.47906	1.12e-11	2.10572	1.25e-23	-0.0382193	0.999675	0.566772	0.191219	3.16501	1.94e-34	2.56002	2.01e-25
ENSG00000171368.11	TPPP	ENSG00000171368	1.09911	1.32612	5.74e-34	-0.756451	0.0169551	-1.36459	4.39e-09	-1.264	6.06e-05	1.29652	4.13e-06	1.80407	7.43e-10	-0.440103	0.741019	-0.175657	0.730537	0.889927	0.00080466	0.625481	0.0291777
ENSG00000159713.10	TPPP3	ENSG00000159713	7.73442	9.381	8.72e-29	-1.20145	0.00188266	-0.796004	0.0403632	-0.900486	0.0289184	2.02003	9.31e-09	1.71907	1.25e-06	-0.332251	0.999675	-0.642055	0.231424	1.10071	0.00228683	1.41052	9.78e-05
ENSG00000173334.3	TRIB1	ENSG00000173334	63.8905	75.6596	1.7e-47	-0.365902	0.0313898	-0.576959	2.94e-05	-0.0197439	0.928698	-0.110047	0.576675	-0.456206	0.00074188	-0.267095	0.684243	-0.306502	0.138575	-0.553384	0.000151989	-0.513977	0.000577996
ENSG00000205133.11	TRIQK	ENSG00000205133	64.7037	86.4961	7.33e-167	-0.557977	0.000991638	-0.438872	0.00291385	-0.490481	0.00069417	0.129051	0.520955	0.0615554	0.7552	-0.566836	0.00563344	-0.696284	0.000432442	0.851436	2.02e-08	0.980884	6.93e-10
ENSG00000187688.14	TRPV2	ENSG00000187688	16.6278	19.5554	5.37e-118	-1.01989	0.000813574	-1.53229	5.88e-16	0.316662	0.119705	-0.791953	0.00105135	-2.1285	6.67e-22	-1.78456	9.97e-13	-0.288209	0.284527	-0.90253	1.17e-06	-2.39889	1.21e-26
ENSG00000102804.14	TSC22D1	ENSG00000102804	265.599	326.55	4.28e-117	-0.272043	0.0211674	-0.321819	0.00192925	0.144971	0.204744	-0.0255487	0.872995	-0.442563	1.56e-06	-0.0236229	0.999675	0.100805	0.565665	-0.2664	0.0160164	-0.390827	0.000224933
ENSG00000182704.7	TSKU	ENSG00000182704	47.8608	55.8552	9.03e-84	-0.235674	0.0110321	-0.345077	1.93e-07	-0.277308	0.000129545	0.0748713	0.472121	0.116506	0.157653	-0.124572	0.741019	-0.0621591	0.623685	0.334556	3.07e-06	0.272144	0.000217065
ENSG00000106025.8	TSPAN12	ENSG00000106025	3.98954	4.73638	7.88e-17	-1.07354	0.0301673	-2.43806	3.91e-12	-1.74835	9.34e-06	-0.239263	0.666745	0.435554	0.402396	0.390412	0.999675	0.15164	0.844265	-0.273058	0.58715	-0.0342865	0.954606
ENSG00000106537.7	TSPAN13	ENSG00000106537	50.6344	57.891	4.86e-25	-0.549288	6.24e-05	-0.28658	0.0211081	-0.447787	6.8e-05	-0.0820617	0.630147	-0.183563	0.162984	-0.12857	0.999675	-0.00798493	0.978409	0.11652	0.411045	-0.00406494	0.981824
ENSG00000140391.14	TSPAN3	ENSG00000140391	95.8205	104.975	1.12e-16	-0.523385	3.3e-07	-0.261418	0.00679841	-0.245928	0.00923748	0.155022	0.173846	-0.122435	0.242211	-0.203427	0.376886	-0.2904	0.0148412	-0.127225	0.235905	-0.040252	0.754031
ENSG00000165533.18	TTC8	ENSG00000165533	14.2175	15.8364	1.51e-34	-0.686899	2.43e-06	-0.530929	1.17e-08	-0.459626	4.68e-05	0.0554263	0.768672	-0.171846	0.237642	-0.440189	0.000258025	-0.461478	9.62e-05	0.142352	0.203778	0.163641	0.163477
ENSG00000175567.8	UCP2	ENSG00000175567	59.1969	71.2239	2.01e-143	-0.531737	0.000146706	-0.323272	0.000406048	-0.594974	5.59e-08	0.199762	0.164494	0.262999	0.0407057	-0.0655279	0.999675	-0.196997	0.217099	0.624967	2.19e-10	0.756436	2.61e-14
ENSG00000198722.13	UNC13B	ENSG00000198722	3.00666	4.04954	5.16e-74	-0.559055	0.0367657	-1.02958	3.22e-08	-0.766686	0.000222578	-0.0939747	0.774482	0.113656	0.693558	-0.156519	0.999675	-0.237096	0.529077	-0.284258	0.292494	-0.203682	0.483789
ENSG00000110375.2	UPK2	ENSG00000110375	30.7753	37.9783	1.01e-57	-0.460304	0.0465994	-0.668811	0.000129835	-0.470332	0.0171522	0.31358	0.172536	0.323608	0.112576	-0.352629	0.596354	-0.411116	0.149326	1.11972	1.11e-09	1.17821	3.98e-10
ENSG00000186806.5	VSIG10L	ENSG00000186806	9.48457	11.4786	3.7e-136	-0.461138	0.00986569	-1.08312	5.09e-25	-0.984538	1.01e-14	-0.211123	0.234247	0.312277	0.0452851	-0.338552	0.103981	-0.553169	0.00286178	1.28312	1.1e-24	1.49774	2.51e-29
ENSG00000009844.15	VTA1	ENSG00000009844	29.9356	28.4878	4.62e-69	-0.249605	0.0165656	-0.224668	0.00430239	-0.17624	0.0301145	-0.125158	0.232204	-0.198523	0.0159723	-0.223473	0.0201001	-0.29968	0.000158487	0.0232245	0.810474	0.0994316	0.203661
ENSG00000166272.16	WBP1L	ENSG00000166272	14.0613	16.906	3.23e-114	-0.441655	3.08e-05	-0.245453	0.00456397	-0.116266	0.296532	0.508373	1.22e-07	0.182985	0.0619789	0.0196713	0.999675	0.0369922	0.840576	0.498697	3.99e-09	0.481376	1.04e-08
ENSG00000132471.11	WBP2	ENSG00000132471	120.543	126.636	1.95e-23	-0.285536	0.00891251	-0.252724	0.00462303	0.162611	0.0939295	0.25564	0.0123881	-0.192507	0.0347865	-0.081014	0.999675	-0.137234	0.287067	0.510381	3.83e-10	0.566601	3.57e-12
ENSG00000150627.15	WDR17	ENSG00000150627	1.01672	1.23799	1.44e-38	-1.28658	0.00703338	-2.1881	1.04e-12	-2.43296	1.64e-12	-0.903133	0.0180036	0.243246	0.671914	-1.17769	0.0117284	-1.33837	0.00111512	-0.112243	0.796297	0.0484367	0.932102
ENSG00000176473.13	WDR25	ENSG00000176473	4.98926	5.93416	1.64e-12	-0.817584	0.00674781	-0.689549	0.000768592	-0.269969	0.37348	0.536686	0.0571002	-0.0109289	0.978768	-0.217164	0.999675	-0.205608	0.575583	0.239881	0.342546	0.228325	0.382581
ENSG00000116729.13	WLS	ENSG00000116729	74.919	59.8402	6.38e-92	-0.663044	0.00010652	-0.803831	5.11e-10	-0.497425	0.000860884	0.354166	0.0383328	0.188547	0.27981	-0.235057	0.762608	-0.162087	0.468264	0.36449	0.0114711	0.29152	0.0521426
ENSG00000154342.5	WNT3A	ENSG00000154342	0.967623	1.31194	2.21e-41	-1.66651	0.000159879	-1.15551	0.000249987	-1.0408	0.00341158	-0.0144214	0.978812	-0.640133	0.152646	-1.29006	0.00812014	-0.882142	0.155737	1.44072	8.93e-05	1.0328	0.0225657
ENSG00000123124.13	WWP1	ENSG00000123124	177.891	207.71	2.26e-141	-0.455879	6.3e-08	-0.279594	3.67e-05	-0.712181	1.54e-24	0.298929	0.000240751	0.555231	3.6e-14	-0.0639771	0.999675	0.00524578	0.977753	0.304488	2.53e-05	0.235265	0.00154371
ENSG00000100219.16	XBP1	ENSG00000100219	58.7063	72.5194	3.59e-38	-0.6337	0.00100027	-0.773073	2.85e-06	-0.0122497	0.964354	0.225977	0.297847	-0.395474	0.0215783	0.0443389	0.999675	0.387366	0.134722	0.3273	0.106624	-0.0157266	0.957328
ENSG00000143324.13	XPR1	ENSG00000143324	67.7179	76.6887	3.11e-32	-0.741913	4.91e-07	-0.622944	3.95e-08	-0.717826	2.09e-09	0.00147207	0.994005	-0.0226156	0.907498	-0.0214123	0.999675	-0.369295	0.0247677	-0.265197	0.0498872	0.0826859	0.615163
ENSG00000090238.11	YPEL3	ENSG00000090238	44.1393	57.7347	3.13e-196	-0.446015	0.0163406	-0.407297	0.0123916	-0.405467	0.0327089	1.57127	2.14e-22	1.53072	1.35e-23	0.0761728	0.999675	-0.0305441	0.947478	1.74739	1.56e-25	1.8541	6.71e-29
ENSG00000100811.10	YY1	ENSG00000100811	186.162	208.932	1.36e-50	-0.361319	7.82e-06	-0.212163	0.00244586	-0.185703	0.0105215	0.185141	0.0236987	0.00952466	0.926736	-0.366627	2.7e-06	-0.356794	3.03e-06	-0.0452371	0.618905	-0.05507	0.535352
ENSG00000247271.6	ZBED5-AS1	ENSG00000247271	16.3834	21.3236	1.51e-47	-0.699448	0.0149003	-0.562517	0.0201053	-0.348775	0.187607	0.110866	0.753005	-0.239806	0.393399	-0.00187999	0.999675	-0.100736	0.850502	0.989313	5.48e-05	1.08817	8.72e-06
ENSG00000184828.9	ZBTB7C	ENSG00000184828	11.0044	16.3109	6.72e-219	-0.912254	0.00469776	-0.621088	0.00205807	-1.39733	1.62e-07	0.225519	0.518129	0.710589	0.0219158	-0.358472	0.999675	-0.536079	0.401972	0.265951	0.590452	0.443559	0.367034
ENSG00000177054.13	ZDHHC13	ENSG00000177054	107.656	119.57	2.71e-32	-0.359619	0.000246395	-0.213792	0.0160037	-0.232847	0.00892438	0.492146	2.5e-08	0.365374	9.07e-06	0.0223322	0.999675	0.0641969	0.660217	0.25386	0.00266747	0.211995	0.0140552
ENSG00000184517.11	ZFP1	ENSG00000184517	28.8301	31.7162	8.08e-12	-0.341922	0.0179879	-0.247874	0.0323533	-0.00870884	0.962963	0.398297	0.00207766	0.0650835	0.664234	0.0186472	0.999675	-0.200737	0.164343	-0.375537	0.000229571	-0.156152	0.178862
ENSG00000173041.11	ZNF680	ENSG00000173041	3.89722	3.67787	6.4e-21	-1.09196	0.0427852	-2.02926	2.37e-08	-1.713	2.22e-05	-0.72332	0.135132	-0.102278	0.874431	-1.13626	0.0516549	-1.35424	0.00264966	-0.675828	0.0876963	-0.457848	0.316222
