# Supplementary material for: Brain metastatic outgrowth and osimertinib resistance are potentiated by RhoA in EGFR-mutant lung cancer
Source: Nat Commun. 2022 Dec 12;13:7690. doi: 10.1038/s41467-022-34889-z (PMC9744876; doi:10.1038/s41467-022-34889-z)
Supplement: Supplementary file 6 — Soure data file [file 41467_2022_34889_MOESM6_ESM.xlsx]

## Sheet: Fig 1A
Fig 1A
Days	Vehicle relative BLU				Osimertininb relative BLU
	Mouse 1	Mouse 2	Mouse 3	Mouse 4	Mouse 5	Mouse 6	Mouse 7	Mouse 8	Mouse 9	Mouse 10
1	1	1	1	1	1	1	1	1	1	1
5	5.49	4.06	6.04	0.47	5.62	0.37	0.65	0.41	0.43	0.4
12	280.86	194.91	127.06	1.1	0.88	0.65	1.42	1.17	0.61	1.8
18	4652.74	1824.19	1655.03	7.73	7.92	4.75	10.66	7.83	5.95	35.17
21	14251.8	6219.39	4369.61	2.77	4.21	2.22	6.61	2.17	1.99	10.01
28				4.81	20.56	11.08	22.59	7.68	6.7	55.62
35				44.29	79.93	71.11	96.53	33.74	31.48	226.65
42				92.43	84.63	59.46	164.72	30.96	50.98	449.85

## Sheet: Fig 1C
Fig 1C
Animal Tag	Change in tumor burden (Day 11-14)	Transplant site
7411	10495.1	Cranial
7412	2059.62	Cranial
7406	1124.17	Cranial
7418	1070.28	Cranial
7408	367.867	Cranial
7407	209.345	Cranial
7417	50.2484	Cranial
7420	-79.4018	Subcutaneous
7416	-81.7726	Cranial
7419	-93.4916	Subcutaneous
7410	-95.8993	Subcutaneous
7415	-96.0652	Subcutaneous
7414	-98.1675	Subcutaneous
7409	-100	Subcutaneous
Representative FACS plot for the sorting of GFP tumor cells (P5 gate) injected in Fig 1C
Positive control (GFP + 1975 cells in culture)				Negative Conrol (normal brain)					Sample: GFP+ 1975 from brain

## Sheet: Fig 1D
Fig 1D
	Cranial- Vehicle; Norm Day 0; BLU										Cranial-Osimertinib; Norm Day 0; BLU)																															Extra-Cranial- Vehicle; Norm Day 0; BLU
Days	Mouse 1	Mouse 2	Mouse 3	Mouse 4	Mouse 5	Mouse 6	Mouse 7	Mouse 8	Mouse 9	Mouse 10	Mouse 11	Mouse 12	Mouse 13	Mouse 14	Mouse 15	Mouse 16	Mouse 17	Mouse 18	Mouse 19	Mouse 20	Mouse 21	Mouse 22	Mouse 23	Mouse 24	Mouse 25	Mouse 26	Mouse 27	Mouse 28	Mouse 29	Mouse 30	Mouse 31	Mouse 32	Mouse 33	Mouse 34	Mouse 35	Mouse 36	Mouse 37	Mouse 38	Mouse 39	Mouse 40	Mouse 41	Mouse 1	Mouse 2	Mouse 3	Mouse 4	Mouse 5	Mouse 6	Mouse 7	Mouse 8
0	1	1	1	1	1	1	1	1	1	1	1	1	1	1	1	1	1	1	1	1	1	1	1	1	1	1	1	1	1	1	1	1	1	1	1	1	1	1	1	1	1	1	1	1	1	1	1	1	1
7	2.12	0.56	2.72	3.95	4.6	2.02	4.1	1.28	2.04	5.6	0.25	0.96	2.31	0.06	0.17		0.26	2.68		0.61	1.51	4	1.06	0.59	0.62	0.91	28.39	0.83	2.12	0.31	1.51	0.28	0.61	1.02	0.62	0.17	0.21	2.1	0.45	0.16	3.07	2.33	0.48	10.71	1.93	5.82	3.46	6.03	2.69
14	10	3.8	19.32	6.57	11.06	4.39		0.22	3.44	77.6	0.09	0.59	0.67	0.02	0.09		0.04	2.22		0.33	0.93	0.12	0.34	0.07	0.12	0.07	6.87	0.72	1.93	0.1	1	0.1	0.23	0.08	0.26	0.09		0.61	0.16	0.2	0.51	32.08	4.63	28.13	5.26	15.29	5.45		6.46
21											0.05	0.61	0.72	0.36	0.03		0.29	2.18		0.68	0.61	0.08	0.26	0.13	1.41	0.03	3.51	0.51	0.62	0.15	0.36	0.08	2.64		0.23	0.03			0.11	0.25
28											0.05			0.02				10.66		0.5	0	0.06	0.11	0.02	0.02	0.06	0.74	0.06		0.02	0.62	0.18	0.28		0.43	0.01			0.09	0.07
35											0.04			1.02				0.84		0.22	0.05	0.08	0.64	0.02	0.06	0.06	2.02	0.05		0.12	0.19	0.07	0.34		0.27				0.07	0.08
42											0.05			0.03				0.97		0.16	1.13	0.2	0.1	0.03	0.17	0.13	0.71	0.04		0.05	0.26	0.14	3.98		0.28				0.06	0.26
49											0.18			0.01				1.9		0.03	0.3	0.16	0.05	0.09	0.36	0.02	1.35	0.02		0.06	0.25	0.07	0.81		0.58				0.06	0.16
56											0.36			0.03				6.16		0.12	0.38	0.26	0.11	0.07	0.19	0.24	1.37	0.01		0.13	0.22	0.49	1.23		0.29				0.14	0.08
63											0.56			0.06				37.38		0.09	0.99	0.93	0.24	0.15		0.29	1.38	0.01		0.28	0.56	0.04	0.36		0.51				0.2	0.11
70											0.6			0.1				17.37		0.13	2.87	1.46	0.18	0.2		0.3	0.56	0.02		0.27	1.42	0.28	4.58		4.37				0.18	0.14
77											1.43			0.11						0.32	1.66	1.27	0.55	0.26		0.72	1.83	0.01		0.08	1.75	0.66	2.57		0.36				0.27	0.19
84											7.24			0.17						0.47	2.42	2.77	1.96	0.34		0.95	2.59	0.01		0.14		1.38	2.07		10.47				0.33	0.01
91											2.91			0.29						0.23	12.58	6.28	3.04	1.15			2.55	0.03		0.71		1.4	2.5		3.32				0.52	0
98											22.05			14.25						0.73	6.74		1.95	0.98			3.99	0.03		0.2		2.97	12.89		23.87				0.59	0.01
105																				0.87	21.31		7.09	2.2			9.3	0.02		0.12		2.54	6.79						0.26	0.01
112																				0.83	21.22		6.85	2.88			4.04	0.05		0.1		7.24	4.48						0.49	0
[truncated: 33 more columns]

## Sheet: Fig 1F
Fig 1F
Log[Osimertinib], uM	% inihibition C2			% inihibition R2
	Replicate 1	Replicate 2	Replicate 3	Replicate 1	Replicate 2	Replicate 3
0.522444	60.0339	62.3753	71.8426	66.0197	67.6128	67.7266
0.045323	56.4099	59.6675	64.4927	61.9611	66.1145	66.2284
-0.431798	49.7726	58.568	59.1585	62.1317	61.2593	58.5852
-0.920819	50.1391	52.2565	55.2901	53.1041	49.8419	49.4437
-1.39794	37.4754	45.4564	37.8419	48.3437	46.2195	42.635
-2	26.9698	26.7458	27.2548	34.3659	23.4416	28.5245
-2.34008	5.755	-2.59247	11.7204	-1.83968	11.9105	10.0898
-2.81816	-4.66916	1.37767	13.9803	6.33456	11.1898	0.701732
-3.29414	-7.03088	-0.5565	14.0007	10.6587	12.3277	-0.94829
-3.77211	-9.47404	14.5097	18.9074	14.2812	7.33974	4.07763
-4.24833	-4.42484	9.58263	13.6953	12.2898	6.96042	2.69313
-4.72545	-1.24873	11.7611	16.6474	16.0261	15.3433	0.037931
-5.20258	-5.58534	13.8582	2.76213	15.4002	2.48451	1.25174

## Sheet: Fig 1G
Fig 1G
Days	PC9 BrM4 C2														PC9 BrM4 R2
	Mouse 1	Mouse 2	Mouse 3	Mouse 4	Mouse 5	Mouse 6	Mouse 7	Mouse 8	Mouse 9	Mouse 10	Mouse 11	Mouse 12	Mouse 13	Mouse 14	Mouse 15	Mouse 16	Mouse 17	Mouse 18	Mouse 19	Mouse 20	Mouse 21	Mouse 22	Mouse 23	Mouse 24	Mouse 25	Mouse 26	Mouse 27	Mouse 28	Mouse 29	Mouse 30	Mouse 31	Mouse 32	Mouse 33	Mouse 34	Mouse 35	Mouse 36	Mouse 37	Mouse 38	Mouse 39	Mouse 40
0	1	1	1	1	1	1	1	1	1	1	1	1	1	1	1	1	1	1	1	1	1	1	1	1	1	1	1	1	1	1	1	1	1	1	1	1	1	1	1	1
3	2.07	0.63	1.14	0.48	0.6	0.49	0.9	0.53	0.99	0.57	0.76	1.56	3.59	0.71	0.74	0.26	0.52	0.35	1.09	0.56	0.9	1.06	0.46	0.55	0.89	1.29	0.79	0.84	1.33	0.51	1.35	0.97	0.45	1.16	1.66	0.52	0.47	0.73	3.72	0.59
6	0.72	0.08		0.13			0.43	0.21		0.22	0.22	0.12			0.26	0.29	0.33	0.32	0.41			0.65		0.49	1.11	0.29	0.42	0.71	0.78	0.51		0.65		1.13	0.36	0.76	0.4	0.29		0.42
13	0.64	0.08		0.28			0.21	0.15		0.17	0.15	0.11			0.29	0.34	0.3	0.48	2.37			0.61		0.83	0.53	0.1	0.37	1.17	0.45	0.99		0.84		0.71	0.2	1.42	0.96	0.31		0.48
20	0.73			0.29			0.24	0.13		0.15	0.23	0.16			0.38	1.01	0.8	1.13				1.13		0.95	1.32	0.29	1.1	1.54	1.18	1.81		1.8		0.89	0.31	1.95	1.2	0.37		1.34
27	0.98			0.67			0.6	0.29		0.36	0.25	0.14			0.42	1.91	0.58					1.34		1.13	2.05	0.44		1.84	0.3	1.61		7.34		1.41	0.43	3.58	2.23	1.47		3.11
34	1.09			0.43			0.57			0.43					0.76	4.6	1.32					2.28		5.37	3.8	1.05		3.7	0.28	4.53				4.04	0.83		4.69	2.23		5.42

## Sheet: Fig 2B
Fig 2B
C2 (a.u)	R2 (a.u)	R2 Late (a.u)
48.3358	79.1552	41.1249
80.173	80.8892	43.6433
86.3336	50.605	49.0147
51.6831	32.6971
79.9252	45.0382
54.8979

## Sheet: Fig 3D
Fig 3D
	Clusters (row=%)
Samples	0	1	2	3	4	5	6	7	8	9	10	11	12	13	14	15	16	17	18
PC9	0.02	0.02	43.99	45.26	0.02	0	0.98	1.34	0.36	0.03	0.03	0.55	1.15	3.09	0.03	0.43	1.53	0	1.18
BrM4	4	0	2	0	2	0	33	22	1	14	1	8	6	3	0	0	1	0	1
C2	44.63	0.48	0.01	0	34.58	0.15	0	0	9.36	0.45	5.9	0	0.01	0.26	1.22	1.61	0.2	1.13	0
R2	1.99	45.68	0	0	1.8	31.89	0	0	7.58	0.24	5.24	0	0.02	0.14	3.33	0.75	0.25	1.07	0.02

## Sheet: Fig 3E
Fig 3E
	Cell line (% per cluster)
Cluster	PC9	BrM4	C2	R2
0	0.02	4	44.63	1.99
1	0.02	0	0.48	45.68
4	0.02	2	34.58	1.8
5	0	0	0.15	31.89
8	0.36	1	9.36	7.58

## Sheet: Fig 3F
Fig 3E
Cell adhesion_Integrin-mediated cell-matrix adhesion	Cytoskeleton_ Intermediate filaments	Cytoskeleton_ Actin filaments	Proteolysis_ Connective tissue degradation	Cytoskeleton_ Spindle microtubules	Proteolysis_ ECM remodeling	Apoptosis_ Apoptotic mitochondria	Cell cycle_G2-M	Cytoskeleton_Regulation of cytoskeleton rearrangement	Cell cycle_Mitosis
2.899	2.923	3.079	3.217	3.472	3.526	4.565	4.8	5.427	6.266

## Sheet: Fig 3G
Fig 3G
EGFR Patient group (Naïve, PR, PD); Mean MetRes Scores
Naïve	PR	PD
0.781835	0.769583	0.939347
0.573525	0.748013	0.851954
0.71175	0.778405	0.905436
0.566266	0.736816	0.893419
0.556552	0.694318	0.871296
0.558219	0.661408	0.87168
0.619196	0.477649	0.895161
0.748905	0.281607	0.911242
0.609972	0.733021	0.857535
0.772013	0.591376	0.886851
0.690933	0.53413	0.836084
0.615231	0.752805	0.894386
0.487027	0.746457	0.895905
0.36402	0.652324	0.865894
0.50375	0.691774	0.839564
0.601559	0.752861	0.91404
0.738078	0.70038	0.873219
0.361903	0.687645	0.854463
0.689968	0.527865	0.883599
0.577342	0.729449	0.831872
0.557212	0.703024	0.842355
0.695209	0.742544	0.900382
0.872051	0.737077	0.862437
0.880674	0.800476	0.861368
0.468316	0.58689	0.868984
0.566073	0.224482	0.854246
0.74476	0.575819	0.865022
0.793489	0.669442	0.868817
0.827285	0.736745	0.866651
0.759406	0.682406	1.00078
0.389947	0.429331	0.881171
0.775986	0.724573	0.894056
0.404417	0.603337	0.873147
0.516547	0.656685	0.932249
0.865772	0.692191	0.820529
0.867574	0.762024	0.852584
0.860406	0.619767	0.885107
0.911639	0.511184	0.883075
0.595157	0.762275	0.857262
0.625643	0.693265	0.871383
0.236351	0.756733	0.72672
0.691297	0.686879	0.907412
0.902136	0.442544	0.941849
0.879819	0.533876	0.928022
0.708345	0.316788	0.85746
0.887302	0.63768	0.915757
0.772772	0.708916	0.874965
0.319509	0.726616	0.919233
0.798826	0.798877	0.889676
0.519743	0.741707	0.891887
0.737826	0.765558	0.51619
0.796852	0.747552	0.958138
0.59052	0.624438	0.851695
0.669913	0.453341	0.929316
0.583098	0.726928	0.875386
0.81002	0.677842	0.842023
0.95881	0.397522	0.922694
0.773385	0.686033	0.854288
0.786523	0.725553	0.879426
0.432375	0.831555	0.852206
0.343679	0.79354	0.896786
0.788671	0.656454	0.880247
0.862657	0.703454	0.783622
0.546322	0.565824	0.852623
0.711058	0.674546	0.882687
0.548805	0.723429	0.856208
0.820519	0.433939	0.826622
0.768646	0.690589	0.907339
0.415629	0.540872	0.84784
0.644597	0.834418	0.855962
0.82492	0.873443	0.8694
0.837848	0.502129	0.860658
0.751841	0.774397	0.875244
0.743405	0.669662	0.830295
0.750674	0.659806	0.857499
0.376332	0.458887	0.863691
0.874288	0.485275	0.87359
0.959174	0.75738	0.819458
0.756099	0.681172	0.883962
0.737853	0.379769	0.846549
0.756816	0.809697	0.867993
0.803926	0.214741	0.856009
0.497672	0.257077	0.831176
0.724565	0.395911	0.847511
0.214592	0.198895	0.896815
0.798328	0.499577	0.847122
0.55303	0.682374	0.879685
0.969641	0.640709	0.873737
0.294249	0.793293	0.882435
0.721631	0.798116	0.824744
0.733618	0.534052	0.888153
0.81357	0.538534	0.883605
0.891932	0.506336	0.871037
0.750948	0.877787	0.89146
0.698888	0.841733	0.867096
0.707005	0.699927	0.87917
0.630635	0.672837	0.880138
0.774727	0.619417	0.875225
0.626973	0.7461	0.943166
0.826457	0.749638	0.855391
0.698201	0.35626	0.621776
0.464903	0.677976	0.865392
0.822293	0.819305	0.868593
0.717518	0.632111	0.843723
0.86508	0.683934	0.905743
0.49517	0.611302	0.845398
0.561684	0.504155	0.802899
0.94708	0.576867	0.765017
0.82668	0.654959	0.860245
0.825098	0.595595	0.893985
0.819519	0.617513	0.800195
0.329872	0.714663	0.8059
0.81732	0.413798	0.887502
0.380543	0.737377	0.831877
0.421736	0.691303	0.847118
0.638792	0.508151	0.852826
0.943882	0.753955	0.84304
0.841746	0.620811	0.87088
0.820631	0.73459	0.848422
0.454706	0.670908	0.848299
0.736005	0.419746	0.840089
0.823001	0.641236	0.888583
0.493751	0.487026	0.863015
0.710033	0.764265	0.827479
0.709089	0.857265	0.883675
0.902729	0.423399	0.897976
0.663803	0.704499	0.859682
0.528395	0.736667	0.785489
0.789904	0.667298	0.439011
0.840297	0.702959	0.859163
0.627068	0.74244	0.813877
0.667283	0.669286	0.834003
0.869662	0.646771	0.88385
0.554604	0.27047	0.82885
0.304529	0.688654	0.883383
0.239883	0.633741	0.862695
0.607014	0.691513	0.845028
0.834061	0.630343	0.876533
0.765207	0.845054	0.945059
0.818379	0.686423	0.831151
0.69898	0.670726	0.904364
0.787786	0.611127	0.83819
0.656103	0.657558	0.855076
0.807961	0.715712	0.838688
0.766114	0.628441	0.885643
0.875595	0.526591	0.867122
0.253946	0.753102	0.835713
0.843759	0.568156	0.847772
0.833416	0.355077	0.82598
0.751917	0.726878	0.874631
1.0578	0.659541	0.870851
0.368549	0.66546	0.890354
0.795169	0.713047	0.840904
0.805431	0.572265	0.840053
0.610812	0.550869	0.844605
0.733275	0.667145	0.875896
0.920785	0.782246	0.932043
0.736479	0.747522	0.89681
0.485139	0.703792	0.911593
0.606416	0.716364	0.864216
0.560501	0.256238	0.898233
0.891475	0.583247	0.85387
0.848858	0.695845	0.839264
0.752092	0.550837	0.920697
0.541087	0.754518	0.819055
0.795449	0.650907	0.869459
0.71587	0.800855	0.811531
0.812742	0.694732	0.936055
0.832758	0.51226	0.863474
0.556057	0.777411	0.877043
0.856504	0.647197	0.803182
0.807442	0.65267	1.02355
0.803125	0.704516	0.865471
0.655106	0.774467	0.879232
0.565732	0.711068	0.861426
0.589372	0.578156	0.895862
0.81321	0.802677	0.83852
0.86018	0.783977	0.853264
0.286937	0.704439	0.75243
0.550123	0.764273	0.919641
0.833157	0.716782	0.864913
0.90676	0.700322	0.833405
0.559709	0.699103	0.82314
0.666	0.256317	0.873086
0.680455	0.835546	0.839384
0.808031	0.673201	0.862761
0.813673	0.735802	0.844454
0.829951	0.712378	0.866214
0.744445	0.20193	0.858325
0.89361	0.525676	0.888587
0.785245	0.746644	0.839436
0.852035	0.485587	0.857625
0.822079	0.243163	0.845256
0.783631	0.722945	0.845942
0.746314	0.851486	0.88655
0.735818	0.780429	0.83489
0.674507	0.51204	0.848007
0.891772	0.549432	0.87781
0.857626	0.673965	0.847917
0.827111	0.661648	0.826799
0.673564	0.625357	0.903895
0.605672	0.850105	0.8691
0.830291	0.68617	0.843644
0.601394	0.833433	0.866803
0.773403	0.661999	0.86385
0.853711	0.73714	0.509112
0.944433	0.747358	0.929645
0.355414	0.678782	0.876277
0.820664	0.711563	0.679318
0.864591	0.681485	0.859577
0.61058	0.739009	0.833597
0.284441	0.463249	0.698432
0.616369	0.683401	0.874822
0.255531	0.710413	0.868732
0.598258	0.668127	0.861032
0.700303	0.783706	0.886075
0.330152	0.781185	0.823636
0.795487	0.834481	0.861696
0.742838	0.730216	0.954985
0.712647	0.776322	0.897845
0.495972	0.588868	0.874713
0.857091	0.646316	0.915315
0.504745	0.833621	0.889027
0.382572	0.510425	0.876921
0.764481	0.816707	0.847995
0.747218	0.474843	0.894365
0.822405	0.319214	0.918941
0.81639	0.707366	0.913337
0.844362	0.463759	0.669048
0.409074	0.699534	0.657456
0.666523	0.394693	0.84404
0.815946	0.769974	0.846548
0.816283	0.670429	0.859345
0.712176	0.412503	1.00244
0.893688	0.757631	0.87641
0.704734	0.211967	0.850277
0.787418	0.808879	0.822527
0.522475	0.613596	0.934972
0.232786	0.691843	0.867022
0.306047	0.761286	0.889348
0.801016	0.358679	0.843384
0.773377	0.736395	0.847612
0.631583	0.542795	0.83409
0.786544	0.694003	0.880278
0.753632	0.728015	0.915777
0.688288	0.751085	0.875449
0.724646	0.611873	0.870061
0.592528	0.794645	0.853472
0.801651	0.413109	0.817187
0.64311	0.680688	0.857097
0.874281	0.819127	0.875226
0.376942	0.649044	0.703101
0.719467	0.717633	0.79288
0.794384	0.667674	0.866255
0.753974	0.663819	0.786482
0.656552	0.416693	0.835099
0.61129	0.71419	0.886716
0.636778	0.66496	0.826254
0.69261	0.677652	0.885102
0.35019	0.635699	0.848926
0.748034	0.752646	0.828908
0.786243	0.374053	0.877845
0.743712	0.664428	0.859612
0.623325	0.791612	0.852937
0.858547	0.714247	0.863272
0.681021	0.665443	0.894434
0.379459	0.580968	0.836558
0.394789	0.762542	0.878429
0.656037	0.679294	0.890448
0.900093	0.468463	0.867872
0.717135	0.602121	1.01974
0.829885	0.709686	0.883483
0.612971	0.744201	0.86543
0.762293	0.603027	0.83759
0.783178	0.845379	0.870047
0.589257	0.768475	0.867325
0.592887	0.58454	0.879011
0.735985	0.794593	0.905091
0.786147	0.810261	0.858938
0.578959	0.687437	0.872242
0.794449	0.711187	0.863953
0.629314	0.833273	0.904241
0.544917	0.184664	0.369261
0.754972	0.776692	0.942923
0.621163	0.765317	0.834875
0.74355	0.801682	0.859506
0.853308	0.675819	0.898555
0.80835	0.308405	0.864941
0.53971	0.878639	0.855075
0.267321	0.669608	0.882921
0.783493	0.647074	0.860825
0.737652	0.303573	0.848662
0.789848	0.165484	0.880394
0.774805	0.608282	0.884378
0.756075	0.683956	0.876258
0.746824	0.523848	0.233849
0.838219	0.587733	0.829456
0.901529	0.262087	0.856046
0.821692	0.659623	0.756925
0.513306	0.682971	0.887927
0.676813	0.722203	0.85565
0.641996	0.693863	0.893923
0.812202	0.732026	0.911018
0.715915	0.381955	0.850275
0.837674	0.489772	0.867547
0.709882	0.722039	0.806624
0.388253	0.698775	0.858554
0.783336	0.576858	0.861286
0.80418	0.696637	0.850713
0.604468	0.324376	0.842944
0.856914	0.29493	0.833984
0.761466	0.674161	0.827102
0.703528	0.702901	0.87275
0.233309	0.646587	0.542824
0.851683	0.962583	0.85865
0.75932	0.782071	0.852094
0.761458	0.634964	0.835542
0.722066	0.606076	0.860389
0.657547	0.647175	0.859228
0.871139	0.438663	0.830509
0.838189	0.838875	0.856401
0.816022	0.755971	0.828207
0.624221	0.625997	0.875789
0.715492	0.429342	0.847245
0.849705	0.705805	0.875646
0.326759	0.754473	0.879178
0.701317	0.689271	0.894497
0.836211	0.854025	0.848472
0.756173	0.719574	0.812491
0.748393	0.716247	0.88458
0.670753	0.372957	0.857738
0.742083	0.688332	0.845575
0.74639	0.666121	0.770846
0.656685	0.700086	0.832328
0.675025	0.705007	0.858367
0.797658	0.745438	0.854437
0.637895	0.681657	0.852597
0.731431	0.695075	0.8225
0.733282	0.722973	0.86303
0.713843	0.683608	0.91904
0.314956	0.790757	0.867743
0.704165	0.779877	0.805919
0.713913	0.687632	0.826202
0.444082	0.713592	0.85171
0.635713	0.887548	0.900262
0.818135	0.596887	0.681711
0.931151	0.728868	0.848905
0.857131	0.689073	0.846448
0.7087	0.817639	0.854463
0.577189	0.646495	0.840759
0.687296	0.776824	0.270598
0.755842	0.723667	0.854204
0.67937	0.838387	0.859528
0.660051	0.747486	0.880422
0.916867	0.824252	0.819232
0.191947	0.764437	0.845484
0.73283	0.63406	1.03689
0.562566	0.84567	1.0325
0.764421	0.469561	0.859867
0.274533	0.641706	0.813887
0.676896	0.872941	0.920446
0.380965	0.672743	0.874086
0.572535	0.751087	0.841062
0.626519	0.799074	0.913217
0.767231	0.493678	0.853817
0.730935	0.533104	0.832791
0.702681	0.637186	0.821259
0.542196	0.702812	1.03948
0.882948	0.679022	0.886947
0.634677	0.619949	0.862843
0.913284	0.646313	0.848189
0.385047	0.627289	0.92542
0.362535	0.49993	0.872179
0.216501	0.685308	0.874809
0.840618	0.726676	0.861945
0.745404	0.555816	0.83424
0.354925	0.678177	0.824376
0.800654	0.864148	0.848052
0.748648	0.655885	0.867712
0.768461	0.855623	0.822646
0.685535	0.636552	0.825072
0.756011	0.776754	0.851359
0.690043	0.817292	0.849212
0.78809	0.309112	0.823255
0.69638	0.405542	0.888689
0.787822	0.403075	0.842348
0.714459	0.708371	0.859987
0.711626	0.604809	0.852647
0.839692	0.609117	0.851087
0.80152	0.888668	0.625112
0.730421	0.450509	0.804599
0.912577	0.748088	0.845521
0.603083	0.596258	0.8556
0.651177	0.578293	0.809881
0.638298	0.626576	0.853593
0.822284	0.523853	0.878048
0.626864	0.460508	0.799728
0.829685	0.692524	0.84748
0.876039	0.900608	0.847997
0.765908	0.781876	0.859626
0.885633	0.494692	0.83173
0.611669	0.778545	0.839339
0.679383	0.744066	0.835147
0.360636	0.828691	0.805895
0.692809	0.692573	0.828927
0.682636	0.721001	0.828013
0.748411	0.658872	0.856696
0.515502	0.56908	0.800883
0.785567	0.783262	0.854196
0.67987	0.725417	0.803525
0.673166	0.705885	0.84281
0.757487	0.800561	0.871303
0.895732	0.812572	0.903954
0.642541	0.712508	0.874509
0.829164	0.768551	0.843987
0.163916	0.800674	0.868762
0.420197	0.633738	0.8554
0.75667	0.179935	0.885413
0.667841	0.824338	0.821618
0.824804	0.748694	0.876936
0.707363	0.438115	0.794713
0.562839	0.883112	1.02016
0.587556	0.49944	0.83397
0.260861	0.710955	0.877793
0.633911	0.458597	0.851908
0.547874	0.617921	0.99786
0.665788	0.691812	0.868254
0.664766	0.728391	0.837432
0.405845	0.834756	0.814915
0.265374	0.481998	0.350136
0.848495	0.303785	0.95378
0.805004	0.769835	0.847852
0.274516	0.700252	0.838526
0.865216	0.822362	0.842912
0.708147	0.724137	0.965141
0.898322	0.742369	0.879609
0.982499	0.679395	0.843778
0.697511	0.704466	0.824249
0.802164	0.486902	0.855112
0.673586	0.641414	0.850954
0.746716	0.740819	0.851249
0.644879	0.716561	0.98004
0.685774	0.509036	0.802462
0.85015	0.809549	0.838251
0.379798	0.329488	0.863381
0.853461	0.705511	0.582135
0.779502	0.62359	0.652354
0.849092	0.767884	0.908747
0.359957	0.736372	0.834792
0.65303	0.730794	0.841807
0.714557	0.772426	0.874831
0.853655	0.779292	0.74792
0.876657	0.841832	0.880828
0.821313	0.692184	0.818046
0.661469	0.777061	0.841637
0.868181	0.895266	0.860936
0.420808	0.815672	0.849152
	0.649214	0.825054
	0.728434	0.854182
	0.765378	0.854844
	0.719274	0.880583
	0.491197	0.880972
	0.651835	0.841319
	0.625572	0.83569
	0.733589	0.846457
	0.74981	0.856236
	0.732281	0.84658
	0.678907	0.836039
	0.655024	0.854501
	0.686585	0.850863
	0.700886	0.865199
	0.548752	0.813725
	0.801019	0.775985
	0.749691	0.826326
	0.672543	0.862026
	0.647806	0.877145
	0.456236	0.855786
	0.734141	0.893464
	0.78874	0.777676
	0.700112	0.851927
	0.757942	0.858681
	0.582025	0.84709
	0.708773	0.917542
	0.76736	0.881426
	0.765877	0.805234
	0.697602	0.829969
	0.689669	0.863752
	0.816467	0.895321
	0.726395	0.899157
	0.839065	0.845556
	0.692964	0.838226
	0.326461	0.839528
	0.617338	0.87073
	0.755412	0.883761
	0.708696	0.884855
	0.715084	0.850969
	0.738147	0.912423
	0.594326	0.867526
	0.612081	0.740315
	0.714253	0.86584
	0.6945	0.856794
	0.336255	0.82233
	0.73279	0.683592
	0.740767	0.847321
	0.639035	0.98166
	0.609441	0.853966
	0.65143	0.832144
	0.790476	0.869778
	0.574149	0.932259
	0.471491	0.856969
	0.768063	0.835062
	0.833053	0.828382
	0.779323	0.842971
	0.715059	0.822381
	0.653278	0.808064
	0.388354	0.717309
	0.722305	0.97598
	0.511769	0.877717
	0.671963	0.821708
	0.785385	0.857309
	0.286064	0.838331
	0.751276	0.862434
	0.457575	0.854338
	0.440251	0.86699
	0.651679	0.819438
	0.877332	0.871897
	0.798562	0.836462
	0.460496	0.883452
	0.629024	0.865609
	0.609021	0.868066
	0.298406	0.817613
	0.515655	0.850497
	0.775458	0.800119
	0.832373	0.870423
	0.351795	0.851053
	0.731607	0.848334
	0.380615	0.882937
	0.812798	0.827503
	0.724597	0.841822
	0.796452	0.832689
	0.85496	0.810083
	0.818227	0.860427
	0.728265	0.883575
	0.738389	0.873146
	0.595399	0.849296
	0.726933	0.895602
	0.673863	0.866924
	0.602292	0.848287
	0.764041	0.829698
	0.643561	0.865079
	0.80737	0.860604
	0.784533	0.848603
	0.597231	0.84496
	0.775895	0.840001
	0.753479	0.877152
	0.801666	0.829063
	0.72065	0.665573
		0.845164
		0.837322
		0.868203
		0.880453
		0.828922
		0.856346
		0.848344
		0.835725
		0.916376
		0.829132
		0.854071
		0.853538
		0.917354
		0.898331
		0.847811
		0.903022
		0.826
		0.866468
		0.87644
		0.869932
		1.09367
		0.855934
		0.831916
		0.823564
		0.836816
		0.841517
		1.03412
		0.837469
		0.837704
		0.865511
		0.990227
		0.659601
		0.840036
		0.867855
		0.841672
		0.914342
		0.852368
		0.848064
		0.861858
		0.825703
		0.858515
		0.859596
		0.821023
		0.858201
		0.865067
		0.796105
		0.8756
		0.836138
		0.804061
		0.861511
		0.924472
		0.82761
		0.859868
		0.851246
		0.874031
		0.862991
		0.824049
		0.879912
		0.869957
		0.878965
		0.8724
		0.874526
		0.835779
		0.869983
		0.889705
		0.845665
		0.888427
		0.877293
		0.835465
		0.802979
		0.799029
		0.847952
		0.803577
		0.864451
		0.861723
		0.844382
		0.867738
		0.797204
		0.886338
		0.606405
		0.861188
		0.87279
		0.82452
		0.86824
		0.851807
		0.908682
		0.312319
		0.820482
		0.831441
		0.898143
		0.907215
		0.865083
		0.833703
		0.817238
		0.897497
		0.902428
		0.836733
		0.846243
		0.854365
		0.854471
		0.874966
		0.86086
		0.945771
		0.855921
		0.828216
		0.87604
		0.347449
		0.936839
		0.836166
		0.8613
		0.86174
		0.832929
		0.852435
		0.393632
		0.854446
		0.871158
		0.881009
		0.808221
		0.854476
		0.804752
		0.835417
		0.875009
		0.845061
		0.692333
		0.817328
		0.85905
		0.877713
		0.862307
		0.826081
		0.89582
		0.738784
		0.816599
		0.839105
		0.857956
		0.8408
		0.854588
		0.842854
		0.871495
		0.852366
		0.86777
		0.848299
		0.889744
		0.883135
		0.81721
		0.860615
		0.913451
		0.823436
		0.840246
		0.863873
		0.718951
		0.872054
		0.882913
		0.860835
		0.833506
		0.835897
		0.83193
		0.825435
		0.858351
		0.995048
		0.87679
		0.8428
		0.855933
		0.838279
		0.880923
		0.849267
		0.813194
		0.848357
		0.933643
		0.828908
		0.825403
		0.866719
		0.865502
		0.871085
		0.364589
		0.878233
		0.866585
		0.883437
		0.914189
		0.265337
		0.850749
		0.85816
		0.84468
		0.867741
		0.847809
		0.893877
		0.748792
		0.816395
		0.824059
		0.882707
		0.823608
		0.855982
		0.920003
		0.814312
		0.872693
		0.875199
		0.831498
		0.87718
		0.82568
		0.876715
		0.87424
		0.829963
		0.784978
		0.853941
		0.824917
		0.848768
		0.842441
		0.822509
		0.872847
		0.904981
		0.837271
		0.869834
		0.896312
		0.862397
		0.847394
		1.01873
		0.829855
		0.866136
		0.876628
		0.836337
		0.810812
		0.892895
		0.871122
		0.843647
		0.858003
		0.870811
		0.995049
		0.850277
		0.826991
		0.852298
		0.908232
		0.980087
		0.856174
		0.849013
		0.831706
		0.836838
		1.04924
		0.861845
		0.831773
		0.832894
		0.881902
		0.827163
		0.849445
		0.877335
		0.582386
		0.991849
		0.835571
		0.842894
		0.85561
		1.06954
		0.85675
		0.864732
		0.877297
		0.850191
		0.835805
		0.84315
		0.858021
		0.815241
		0.899436
		0.862038
		0.851981
		0.855786
		0.848876
		0.829098
		0.844686
		0.863553
		0.854026
		0.850387
		0.819814
		0.816571
		0.831468
		0.760247
		0.870934
		0.838204
		0.869834
		0.869317
		0.840334
		0.8422
		0.823362
		0.848884
		0.831533
		0.7191
		0.854337
		0.838523
		0.880001
		0.835948
		0.842669
		0.852543
		0.858744
		0.885903
		0.980964
		0.823093
		0.859804
		0.636441
		0.870589
		0.843346
		0.887182
		0.861044
		0.821315
		0.89689
		0.873563
		0.859742
		0.870554
		0.840813
		0.958424
		0.844738
		0.823567
		0.910742
		0.911711
		0.834131
		0.844691
		0.866968
		0.841558
		0.732511
		0.84108
		0.882825
		0.989431
		0.855634
		0.824752
		0.882586
		0.869219
		0.841673
		0.907417
		0.986528
		0.933609
		0.815464
		0.837833
		0.809152
		0.843596
		0.858662
		0.897864
		0.853911
		0.838834
		0.913178
		0.859997
		0.882915
		0.815252
		0.861198
		0.875802
		0.824917
		0.713846
		0.858563
		0.858858
		0.835587
		0.856895
		0.832104
		0.847341
		0.808652
		0.833866
		0.832339
		0.87229
		0.852131
		0.852163
		0.841587
		0.868299
		0.836344
		0.848696
		0.888885
		0.860076
		0.903241
		0.809699
		0.858369
		0.912038
		0.83336
		0.840614
		0.884316
		0.818387
		0.818306
		0.83394
		0.850019
		0.842163
		0.856116
		0.860333
		0.822986
		0.892831
		0.733355
		0.789852
		0.866311
		0.898121
		0.849805
		0.875442
		0.851904
		0.870497
		0.864729
		0.713892
		0.943606
		0.891049
		0.872691
		0.877997
		0.949992
		0.831755
		0.854328
		0.853495
		0.853486
		0.830731
		0.836766
		0.892538
		0.897783
		0.822274
		0.854197
		0.881682
		0.860622
		0.893223
		0.862431
		0.855443
		0.843093
		0.851648
		0.484279
		0.855216
		0.840145
		0.851834
		0.834338
		0.89376
		0.861883
		0.877569
		0.840807
		0.873263
		0.823488
		0.861866
		0.866789
		0.8485
		0.885328
		0.892325
		0.830114
		0.888137
		0.888924
		0.873121
		0.852655
		0.874297
		0.903857
		0.908776
		0.933863
		0.917688
		0.832392
		0.89092
		0.91524
		0.858817
		0.856631
		0.862352
		0.833639
		0.856675
		0.889561
		0.649829
		0.666193
		0.863184
		0.883705
		0.838714
		0.950812
		0.867976
		0.89543
		0.895833
		1.03292
		0.817588
		0.8667
		0.889872
		0.809866
		0.825394
		0.866873
		0.871214
		0.893177
		0.874009
		0.805817
		0.855115
		0.899455
		0.877698
		0.847964
		0.861343
		0.86414
		0.875814
		0.912934
		0.828358
		0.885746
		0.869426
		0.875952
		0.900949
		0.857034
		0.878768
		0.829001
		0.88761
		0.882563
		0.900186
		0.896845
		0.911984
		0.895936
		0.869286
		0.852278
		0.85487
		0.907193
		0.90509
		0.905906
		0.840716
		0.918573
		0.878463
		0.882821
		0.945453
		0.863427
		0.904068
		0.898959
		0.907097
		0.897576
		0.838135
		0.867935
		0.875932
		0.825213
		0.917834
		0.890559
		0.899818
		0.85031
		0.931115
		0.890152
		0.870381
		0.879341
		0.879676
		0.911543
		0.92207
		0.912406
		0.882661
		0.896419
		0.918834
		0.889915
		0.916871
		0.870007
		0.903119
		0.868102
		0.908176
		0.918541
		0.904114
		0.880093
		0.85096
		0.889131
		0.844884
		0.868215

[truncated: 61 more sheets: Fig 3H, Fig 4D, Fig 4E, Fig 4F, Fig 4G, Fig 4H, Fig 4I, Fif 4J, Fig 5C, Fig 5D, Fig 5E, Fig 6A, Fig 6C, Fig 6D, Fig 7A, Fig 7B, Fig 7C, Fig 7D, Fig 8A, Fig 8C …]
